# Supplementary material for: Within-patient mutation frequencies reveal fitness costs of CpG dinucleotides and drastic amino acid changes in HIV
Source: PLoS Genet. 2018 Jun 28;14(6):e1007420. doi: 10.1371/journal.pgen.1007420 (PMC6023119; doi:10.1371/journal.pgen.1007420)
Supplement: S1 File — (CSV) [file pgen.1007420.s012.csv]

	num	HXB2Pos	MeanFreq	TypeOfSite	WTnt	TSmutrate	EstSelCoeff	WTAA	MUTAA	bigAAChange	makesCpG	ProRT	AAnum
V1	1	2253	0	overlap	c	2.41E-05	1	P	S	1	0	Pro	1
V2	2	2254	0.000106598	overlap	c	2.41E-05	0.2260821	P	L	1	0	Pro	1
V3	3	2255	0.000934818	overlap	t	1.11E-05	0.011873975	P	P	0	0	Pro	1
V4	4	2256	0	overlap	c	2.41E-05	1	Q	*	1	0	Pro	2
V5	5	2257	0.000498504	overlap	a	1.11E-05	0.0222666	Q	R	1	1	Pro	2
V6	6	2258	0.023174526	overlap	g	5.48E-05	0.002364665	Q	Q	0	0	Pro	2
V7	7	2259	0.001124628	overlap	a	1.11E-05	0.009869932	I	V	0	0	Pro	3
V8	8	2260	0.002950324	overlap	t	1.11E-05	0.003762299	I	T	1	0	Pro	3
V9	9	2261	0.000546218	overlap	c	2.41E-05	0.044121538	I	I	0	0	Pro	3
V10	10	2262	0.000761749	overlap	a	1.11E-05	0.014571726	T	A	1	1	Pro	4
V11	11	2263	0.000183824	overlap	c	2.41E-05	0.131104	T	I	1	0	Pro	4
V12	12	2264	0.001588423	overlap	t	1.11E-05	0.006988065	T	T	0	0	Pro	4
V13	13	2265	0.000241896	overlap	c	2.41E-05	0.0996294	L	F	0	0	Pro	5
V14	14	2266	0.001480958	overlap	t	1.11E-05	0.007495151	L	P	1	0	Pro	5
V15	15	2267	0.000263713	overlap	t	1.11E-05	0.0420912	L	L	0	0	Pro	5
V16	16	2268	0.000732508	overlap	t	1.11E-05	0.015153425	W	R	1	1	Pro	6
V17	17	2269	0	overlap	g	5.48E-05	1	W	*	1	0	Pro	6
V18	18	2270	0	overlap	g	5.48E-05	1	W	*	1	0	Pro	6
V19	19	2271	0	overlap	c	2.41E-05	1	Q	*	1	0	Pro	7
V20	20	2272	0.001928768	overlap	a	1.11E-05	0.00575497	Q	R	1	1	Pro	7
V21	21	2273	0.005971809	overlap	a	1.11E-05	0.001858733	Q	Q	0	0	Pro	7
V22	22	2274	0	overlap	c	2.41E-05	1	R	*	1	0	Pro	8
V23	23	2275	0.000525538	overlap	g	5.48E-05	0.104274016	R	Q	1	0	Pro	8
V24	24	2276	0.00167815	overlap	a	1.11E-05	0.006614425	R	R	0	0	Pro	8
V25	25	2277	0	overlap	c	2.41E-05	1	P	S	1	0	Pro	9
V26	26	2278	0.000578061	overlap	c	2.41E-05	0.041691072	P	L	1	0	Pro	9
V27	27	2279	0.002125251	overlap	c	2.41E-05	0.011339837	P	P	0	0	Pro	9
V28	28	2280	0.002729194	overlap	c	2.41E-05	0.008830444	L	F	0	0	Pro	10
V29	29	2281	0.002416311	overlap	t	1.11E-05	0.00459378	L	P	1	0	Pro	10
V30	30	2282	0.002334628	overlap	c	2.41E-05	0.010322846	L	L	0	0	Pro	10
V31	31	2283	0.000462702	overlap	g	5.48E-05	0.118434875	V	I	0	0	Pro	11
V32	32	2284	0.00338299	overlap	t	1.11E-05	0.003281121	V	A	0	0	Pro	11
V33	33	2285	0.003045514	overlap	c	2.41E-05	0.00791328	V	V	0	0	Pro	11
V34	34	2286	0.00193106	overlap	a	1.11E-05	0.005748137	T	A	1	1	Pro	12
V35	35	2287	0.001360404	overlap	c	2.41E-05	0.017715322	T	I	1	0	Pro	12
V36	36	2288	0.002288105	overlap	a	1.11E-05	0.004851177	T	T	0	1	Pro	12
V37	37	2289	0.000923513	overlap	a	1.11E-05	0.012019317	I	V	0	0	Pro	13
V38	38	2290	0.000228311	overlap	t	1.11E-05	0.048618	I	T	1	0	Pro	13
V39	39	2291	0.000933731	overlap	a	1.11E-05	0.011887787	I	M	0	0	Pro	13
V40	40	2292	0.000838438	nonsyn	a	1.11E-05	0.013238905	K	E	1	0	Pro	14
V41	41	2293	0.009103396	nonsyn	a	1.11E-05	0.001219325	K	R	0	0	Pro	14
V42	42	2294	0.010564915	syn	g	5.48E-05	0.00518698	K	K	0	0	Pro	14
V43	43	2295	0.010464495	nonsyn	a	1.11E-05	0.00106073	I	V	0	0	Pro	15
V44	44	2296	0.001219333	nonsyn	t	1.11E-05	0.009103337	I	T	1	0	Pro	15
V45	45	2297	0.000561938	nonsyn	a	1.11E-05	0.019753067	I	M	0	0	Pro	15
V46	46	2298	0.000571442	nonsyn	g	5.48E-05	0.095897668	G	R	1	0	Pro	16
V47	47	2299	0.000231964	nonsyn	g	5.48E-05	0.236243261	G	E	1	0	Pro	16
V48	48	2300	0.004954659	syn	g	5.48E-05	0.011060297	G	G	0	0	Pro	16
V49	49	2301	0	nonsyn	g	5.48E-05	1	G	R	1	0	Pro	17
V50	50	2302	0.001301022	nonsyn	g	5.48E-05	0.042120738	G	E	1	0	Pro	17
V51	51	2303	0.015517591	syn	g	5.48E-05	0.003531476	G	G	0	0	Pro	17
V52	52	2304	0	stop	c	2.41E-05	1	Q	*	1	0	Pro	18
V53	53	2305	0.00120158	nonsyn	a	1.11E-05	0.009237837	Q	R	1	1	Pro	18
V54	54	2306	0.012041014	syn	a	1.11E-05	0.000921849	Q	Q	0	0	Pro	18
V55	55	2307	0.006333761	syn	c	2.41E-05	0.003805006	L	L	0	0	Pro	19
V56	56	2308	0.003250701	nonsyn	t	1.11E-05	0.003414648	L	P	1	0	Pro	19
V57	57	2309	0.005543131	syn	a	1.11E-05	0.002002478	L	L	0	0	Pro	19
V58	58	2310	0.000962639	nonsyn	a	1.11E-05	0.011530797	K	E	1	0	Pro	20
V59	59	2311	0.002949288	nonsyn	a	1.11E-05	0.00376362	K	R	0	0	Pro	20
V60	60	2312	0.009553854	syn	g	5.48E-05	0.005735905	K	K	0	0	Pro	20
V61	61	2313	0.000234412	nonsyn	g	5.48E-05	0.2337768	E	K	1	0	Pro	21
V62	62	2314	0.001493227	nonsyn	a	1.11E-05	0.007433563	E	G	1	0	Pro	21
V63	63	2315	0.002655937	syn	a	1.11E-05	0.004179316	E	E	0	0	Pro	21
V64	64	2316	0.000280505	nonsyn	g	5.48E-05	0.195362	A	T	1	0	Pro	22
V65	65	2317	0.000309639	nonsyn	c	2.41E-05	0.077832671	A	V	0	0	Pro	22
V66	66	2318	0.004002369	syn	t	1.11E-05	0.002773358	A	A	0	0	Pro	22
V67	67	2319	0.001012361	syn	c	2.41E-05	0.023805742	L	L	0	0	Pro	23
V68	68	2320	0.000607822	nonsyn	t	1.11E-05	0.01826192	L	P	1	0	Pro	23
V69	69	2321	0.00228536	syn	a	1.11E-05	0.004857004	L	L	0	0	Pro	23
V70	70	2322	0.002490214	syn	t	1.11E-05	0.004457448	L	L	0	0	Pro	24
V71	71	2323	0.001146751	nonsyn	t	1.11E-05	0.009679519	L	S	1	0	Pro	24
V72	72	2324	0.00261541	syn	a	1.11E-05	0.004244076	L	L	0	0	Pro	24
V73	73	2325	0.000440115	nonsyn	g	5.48E-05	0.124512787	D	N	1	0	Pro	25
V74	74	2326	0.00147044	nonsyn	a	1.11E-05	0.00754876	D	G	1	0	Pro	25
V75	75	2327	0.001588426	syn	t	1.11E-05	0.006988049	D	D	0	0	Pro	25
V76	76	2328	0.000749388	nonsyn	a	1.11E-05	0.014812086	T	A	1	0	Pro	26
V77	77	2329	0.000412837	nonsyn	c	2.41E-05	0.058376602	T	I	1	0	Pro	26
V78	78	2330	0.002393279	syn	a	1.11E-05	0.004637988	T	T	0	1	Pro	26
V79	79	2331	0	nonsyn	g	5.48E-05	1	G	R	1	0	Pro	27
V80	80	2332	0.000818226	nonsyn	g	5.48E-05	0.066974132	G	E	1	0	Pro	27
V81	81	2333	0.003781193	syn	a	1.11E-05	0.002935581	G	G	0	0	Pro	27
V82	82	2334	0.000486894	nonsyn	g	5.48E-05	0.112550091	A	T	1	0	Pro	28
V83	83	2335	0.001096733	nonsyn	c	2.41E-05	0.021974362	A	V	0	0	Pro	28
V84	84	2336	0.001100369	syn	a	1.11E-05	0.010087527	A	A	0	1	Pro	28
V85	85	2337	0.000243427	nonsyn	g	5.48E-05	0.2251184	D	N	1	0	Pro	29
V86	86	2338	0.001694629	nonsyn	a	1.11E-05	0.006550108	D	G	1	0	Pro	29
V87	87	2339	0.001612616	syn	t	1.11E-05	0.006883224	D	D	0	1	Pro	29
V88	88	2340	0	nonsyn	g	5.48E-05	1	D	N	1	0	Pro	30
V89	89	2341	0.002373418	nonsyn	a	1.11E-05	0.0046768	D	G	1	0	Pro	30
V90	90	2342	0.001373531	syn	t	1.11E-05	0.008081358	D	D	0	0	Pro	30
V91	91	2343	0.000900181	nonsyn	a	1.11E-05	0.012330854	T	A	1	0	Pro	31
V92	92	2344	0.000367647	nonsyn	c	2.41E-05	0.065552	T	I	1	0	Pro	31
V93	93	2345	0.002681334	syn	a	1.11E-05	0.004139731	T	T	0	1	Pro	31
V94	94	2346	0.004330101	nonsyn	g	5.48E-05	0.012655594	V	I	0	0	Pro	32
V95	95	2347	0.000642505	nonsyn	t	1.11E-05	0.017276141	V	A	0	0	Pro	32
V96	96	2348	0.003280736	syn	a	1.11E-05	0.003383387	V	V	0	0	Pro	32
V97	97	2349	0.010718318	syn	t	1.11E-05	0.00103561	L	L	0	0	Pro	33
V98	98	2350	0.000958284	nonsyn	t	1.11E-05	0.011583207	L	S	1	0	Pro	33
V99	99	2351	0.000398462	syn	a	1.11E-05	0.027857139	L	L	0	0	Pro	33
V100	100	2352	0	nonsyn	g	5.48E-05	1	E	K	1	0	Pro	34
V101	101	2353	0.002258338	nonsyn	a	1.11E-05	0.004915118	E	G	1	0	Pro	34
V102	102	2354	0.001952126	syn	a	1.11E-05	0.005686108	E	E	0	0	Pro	34
V103	103	2355	0.000169377	nonsyn	g	5.48E-05	0.3235392	E	K	1	0	Pro	35
V104	104	2356	0.002106647	nonsyn	a	1.11E-05	0.005269038	E	G	1	0	Pro	35
V105	105	2357	0.00648926	syn	a	1.11E-05	0.001710519	E	E	0	0	Pro	35
V106	106	2358	0.001629652	nonsyn	a	1.11E-05	0.006811272	M	V	0	0	Pro	36
V107	107	2359	0.001240181	nonsyn	t	1.11E-05	0.008950308	M	T	1	1	Pro	36
V108	108	2360	0.010236253	nonsyn	g	5.48E-05	0.005353521	M	I	0	0	Pro	36
V109	109	2361	0.006196035	nonsyn	a	1.11E-05	0.001791468	N	D	1	0	Pro	37
V110	110	2362	0.004827937	nonsyn	a	1.11E-05	0.002299119	N	S	0	0	Pro	37
V111	111	2363	0.002975771	syn	t	1.11E-05	0.003730126	N	N	0	0	Pro	37
V112	112	2364	0.000983721	syn	t	1.11E-05	0.011283687	L	L	0	0	Pro	38
V113	113	2365	0.001361399	nonsyn	t	1.11E-05	0.00815338	L	S	1	1	Pro	38
V114	114	2366	0.012802708	syn	g	5.48E-05	0.004280344	L	L	0	0	Pro	38
V115	115	2367	0.000957725	nonsyn	c	2.41E-05	0.025163787	P	S	1	0	Pro	39
V116	116	2368	0.000246914	nonsyn	c	2.41E-05	0.097605	P	L	1	0	Pro	39
V117	117	2369	0.002278894	syn	a	1.11E-05	0.004870784	P	P	0	1	Pro	39
V118	118	2370	0	nonsyn	g	5.48E-05	1	G	R	1	0	Pro	40
V119	119	2371	0.000610501	nonsyn	g	5.48E-05	0.0897624	G	E	1	0	Pro	40
V120	120	2372	0.008544879	syn	a	1.11E-05	0.001299024	G	G	0	0	Pro	40
V121	121	2373	0.002048349	nonsyn	a	1.11E-05	0.005418998	R	G	1	0	Pro	41
V122	122	2374	0.003260789	nonsyn	g	5.48E-05	0.016805749	R	K	0	0	Pro	41
V123	123	2375	0.00421407	syn	a	1.11E-05	0.002634033	R	R	0	0	Pro	41
V124	124	2376	0.000166556	nonsyn	t	1.11E-05	0.0666444	W	R	1	1	Pro	42
V125	125	2377	0	stop	g	5.48E-05	1	W	*	1	0	Pro	42
V126	126	2378	0	stop	g	5.48E-05	1	W	*	1	0	Pro	42
V127	127	2379	0.002619382	nonsyn	a	1.11E-05	0.004237641	K	E	1	0	Pro	43
V128	128	2380	0.002336106	nonsyn	a	1.11E-05	0.004751497	K	R	0	0	Pro	43
V129	129	2381	0.005434735	syn	a	1.11E-05	0.002042418	K	K	0	0	Pro	43
V130	130	2382	0.00013587	nonsyn	c	2.41E-05	0.177376	P	S	1	0	Pro	44
V131	131	2383	0	nonsyn	c	2.41E-05	1	P	L	1	0	Pro	44
V132	132	2384	0.001896222	syn	a	1.11E-05	0.005853746	P	P	0	1	Pro	44
V133	133	2385	0.000420505	nonsyn	a	1.11E-05	0.026396833	K	E	1	0	Pro	45
V134	134	2386	0.003514241	nonsyn	a	1.11E-05	0.003158577	K	R	0	0	Pro	45
V135	135	2387	0.00295484	syn	a	1.11E-05	0.003756548	K	K	0	0	Pro	45
V136	136	2388	0.001807396	res	a	1.11E-05	0.006141431	M	V	0	0	Pro	46
V137	137	2389	0.001750634	res	t	1.11E-05	0.00634056	M	T	1	1	Pro	46
V138	138	2390	0.019625628	res	g	5.48E-05	0.002792267	M	I	0	0	Pro	46
V139	139	2391	0.003704178	nonsyn	a	1.11E-05	0.002996617	I	V	0	0	Pro	47
V140	140	2392	0.001543954	nonsyn	t	1.11E-05	0.007189333	I	T	1	0	Pro	47
V141	141	2393	0	nonsyn	a	1.11E-05	1	I	M	0	0	Pro	47
V142	142	2394	0.001196162	nonsyn	g	5.48E-05	0.045813184	G	R	1	0	Pro	48
V143	143	2395	0.000599753	nonsyn	g	5.48E-05	0.09137099	G	E	1	0	Pro	48
V144	144	2396	0.003132419	syn	g	5.48E-05	0.017494466	G	G	0	0	Pro	48
V145	145	2397	0.000770833	nonsyn	g	5.48E-05	0.071091892	G	R	1	0	Pro	49
V146	146	2398	0.000962234	nonsyn	g	5.48E-05	0.056950801	G	E	1	0	Pro	49
V147	147	2399	0.00317323	syn	a	1.11E-05	0.003498013	G	G	0	0	Pro	49
V148	148	2400	0.001640721	nonsyn	a	1.11E-05	0.00676532	I	V	0	0	Pro	50
V149	149	2401	0.001351116	nonsyn	t	1.11E-05	0.008215432	I	T	1	0	Pro	50
V150	150	2402	0.001518416	syn	t	1.11E-05	0.00731025	I	I	0	1	Pro	50
V151	151	2403	0.001272103	nonsyn	g	5.48E-05	0.043078287	G	R	1	0	Pro	51
V152	152	2404	0.000226449	nonsyn	g	5.48E-05	0.2419968	G	E	1	0	Pro	51
V153	153	2405	0.003924335	syn	a	1.11E-05	0.002828504	G	G	0	0	Pro	51
V154	154	2406	0.000750916	nonsyn	g	5.48E-05	0.072977561	G	S	1	0	Pro	52
V155	155	2407	0.000254777	nonsyn	g	5.48E-05	0.21509	G	D	1	0	Pro	52
V156	156	2408	0.008317276	syn	t	1.11E-05	0.001334572	G	G	0	0	Pro	52
V157	157	2409	0.003692205	nonsyn	t	1.11E-05	0.003006334	F	L	0	0	Pro	53
V158	158	2410	0.000615124	nonsyn	t	1.11E-05	0.018045151	F	S	1	0	Pro	53
V159	159	2411	0.00454523	syn	t	1.11E-05	0.002442121	F	F	0	0	Pro	53
V160	160	2412	0.020253838	nonsyn	a	1.11E-05	0.000548044	I	V	0	0	Pro	54
V161	161	2413	0.000564131	nonsyn	t	1.11E-05	0.019676264	I	T	1	0	Pro	54
V162	162	2414	0.003348079	syn	c	2.41E-05	0.007198157	I	I	0	0	Pro	54
V163	163	2415	0.001014937	nonsyn	a	1.11E-05	0.010936643	K	E	1	1	Pro	55
V164	164	2416	0.007492491	nonsyn	a	1.11E-05	0.001481483	K	R	0	0	Pro	55
V165	165	2417	0.004970925	syn	a	1.11E-05	0.002232985	K	K	0	0	Pro	55
V166	166	2418	0.000234412	nonsyn	g	5.48E-05	0.2337768	V	I	0	0	Pro	56
V167	167	2419	0.001768701	nonsyn	t	1.11E-05	0.006275794	V	A	0	0	Pro	56
V168	168	2420	0.001457962	syn	a	1.11E-05	0.007613369	V	V	0	0	Pro	56
V169	169	2421	0.000786414	nonsyn	a	1.11E-05	0.014114697	R	G	1	0	Pro	57
V170	170	2422	0.003796044	nonsyn	g	5.48E-05	0.014436081	R	K	0	0	Pro	57
V171	171	2423	0.004479032	syn	a	1.11E-05	0.002478214	R	R	0	0	Pro	57
V172	172	2424	0	stop	c	2.41E-05	1	Q	*	1	0	Pro	58
V173	173	2425	0.000970217	nonsyn	a	1.11E-05	0.011440734	Q	R	1	1	Pro	58
V174	174	2426	0.008012714	syn	g	5.48E-05	0.006839131	Q	Q	0	0	Pro	58
V175	175	2427	0.001156301	nonsyn	t	1.11E-05	0.00959958	Y	H	1	0	Pro	59
V176	176	2428	0.002710969	nonsyn	a	1.11E-05	0.004094477	Y	C	1	0	Pro	59
V177	177	2429	0.002789782	syn	t	1.11E-05	0.003978805	Y	Y	0	1	Pro	59
V178	178	2430	0.00041866	nonsyn	g	5.48E-05	0.130893714	D	N	1	0	Pro	60
V179	179	2431	0.003153185	nonsyn	a	1.11E-05	0.00352025	D	G	1	0	Pro	60
V180	180	2432	0.002007031	syn	t	1.11E-05	0.005530557	D	D	0	0	Pro	60
V181	181	2433	0	stop	c	2.41E-05	1	Q	*	1	0	Pro	61
V182	182	2434	0.002756224	nonsyn	a	1.11E-05	0.004027249	Q	R	1	1	Pro	61
V183	183	2435	0.010151274	syn	g	5.48E-05	0.005398337	Q	Q	0	0	Pro	61
V184	184	2436	0.019150948	nonsyn	a	1.11E-05	0.000579606	I	V	0	0	Pro	62
V185	185	2437	0.000828621	nonsyn	t	1.11E-05	0.013395755	I	T	1	0	Pro	62
V186	186	2438	0.000129955	nonsyn	a	1.11E-05	0.0854145	I	M	0	0	Pro	62
V187	187	2439	0.001086957	nonsyn	c	2.41E-05	0.022172	L	F	0	0	Pro	63
V188	188	2440	0.095528181	nonsyn	t	1.11E-05	0.000116196	L	P	1	0	Pro	63
V189	189	2441	0.007482993	syn	c	2.41E-05	0.003220636	L	L	0	0	Pro	63
V190	190	2442	0.004541317	nonsyn	a	1.11E-05	0.002444225	I	V	0	1	Pro	64
V191	191	2443	0.00091344	nonsyn	t	1.11E-05	0.01215187	I	T	1	0	Pro	64
V192	192	2444	0.001261898	nonsyn	a	1.11E-05	0.008796276	I	M	0	0	Pro	64
V193	193	2445	0.000491483	nonsyn	g	5.48E-05	0.11149931	E	K	1	0	Pro	65
V194	194	2446	0.001988013	nonsyn	a	1.11E-05	0.005583463	E	G	1	0	Pro	65
V195	195	2447	0.003303847	syn	a	1.11E-05	0.00335972	E	E	0	0	Pro	65
V196	196	2448	0.002321895	nonsyn	a	1.11E-05	0.004780578	I	V	0	0	Pro	66
V197	197	2449	0.000763255	nonsyn	t	1.11E-05	0.014542986	I	T	1	0	Pro	66
V198	198	2450	0.017430643	syn	c	2.41E-05	0.001382623	I	I	0	0	Pro	66
V199	199	2451	0.001445986	nonsyn	t	1.11E-05	0.007676421	C	R	1	1	Pro	67
V200	200	2452	0.000130719	nonsyn	g	5.48E-05	0.41922	C	Y	1	0	Pro	67
V201	201	2453	0.004432488	syn	t	1.11E-05	0.002504237	C	C	0	1	Pro	67
V202	202	2454	0	nonsyn	g	5.48E-05	1	G	R	1	0	Pro	68
V203	203	2455	0.000661584	nonsyn	g	5.48E-05	0.08283148	G	E	1	0	Pro	68
V204	204	2456	0.006745887	syn	a	1.11E-05	0.001645447	G	G	0	0	Pro	68
V205	205	2457	0.003250747	nonsyn	c	2.41E-05	0.00741368	H	Y	1	0	Pro	69
V206	206	2458	0.001677658	nonsyn	a	1.11E-05	0.006616367	H	R	0	1	Pro	69
V207	207	2459	0.000327194	syn	t	1.11E-05	0.033924804	H	H	0	0	Pro	69
V208	208	2460	0.000549026	nonsyn	a	1.11E-05	0.020217627	K	E	1	0	Pro	70
V209	209	2461	0.001571309	nonsyn	a	1.11E-05	0.007064175	K	R	0	0	Pro	70
V210	210	2462	0.003796896	syn	a	1.11E-05	0.00292344	K	K	0	0	Pro	70
V211	211	2463	0.009661964	nonsyn	g	5.48E-05	0.005671725	A	T	1	0	Pro	71
V212	212	2464	0.017719534	nonsyn	c	2.41E-05	0.001360081	A	V	0	0	Pro	71
V213	213	2465	0.001032218	syn	t	1.11E-05	0.010753545	A	A	0	0	Pro	71
V214	214	2466	0.001720522	nonsyn	a	1.11E-05	0.006451529	I	V	0	0	Pro	72
V215	215	2467	0.00294713	nonsyn	t	1.11E-05	0.003766376	I	T	1	0	Pro	72
V216	216	2468	0.002186799	nonsyn	a	1.11E-05	0.005075912	I	M	0	0	Pro	72
V217	217	2469	0.00897607	nonsyn	g	5.48E-05	0.006105122	G	S	1	0	Pro	73
V218	218	2470	0	nonsyn	g	5.48E-05	1	G	D	1	0	Pro	73
V219	219	2471	0.002756068	syn	t	1.11E-05	0.004027477	G	G	0	0	Pro	73
V220	220	2472	0.00169039	nonsyn	a	1.11E-05	0.006566533	T	A	1	0	Pro	74
V221	221	2473	0.000441998	nonsyn	c	2.41E-05	0.054525193	T	I	1	0	Pro	74
V222	222	2474	0.00538709	syn	a	1.11E-05	0.002060482	T	T	0	1	Pro	74
V223	223	2475	0.001455869	nonsyn	g	5.48E-05	0.03764075	V	I	0	0	Pro	75
V224	224	2476	0.000636943	nonsyn	t	1.11E-05	0.017427	V	A	0	0	Pro	75
V225	225	2477	0.013751778	syn	a	1.11E-05	0.000807168	V	V	0	0	Pro	75
V226	226	2478	0.001977116	syn	t	1.11E-05	0.005614239	L	L	0	0	Pro	76
V227	227	2479	0.000782404	nonsyn	t	1.11E-05	0.014187043	L	S	1	0	Pro	76
V228	228	2480	0.001487904	syn	a	1.11E-05	0.007460156	L	L	0	0	Pro	76
V229	229	2481	0.015696832	nonsyn	g	5.48E-05	0.00349115	V	I	0	0	Pro	77
V230	230	2482	0.001021408	nonsyn	t	1.11E-05	0.010867351	V	A	0	0	Pro	77
V231	231	2483	0.001657171	syn	a	1.11E-05	0.006698164	V	V	0	0	Pro	77
V232	232	2484	0	nonsyn	g	5.48E-05	1	G	R	1	0	Pro	78
V233	233	2485	0.000401897	nonsyn	g	5.48E-05	0.13635336	G	E	1	0	Pro	78
V234	234	2486	0.007198574	syn	a	1.11E-05	0.001541972	G	G	0	0	Pro	78
V235	235	2487	0	nonsyn	c	2.41E-05	1	P	S	1	0	Pro	79
V236	236	2488	0	nonsyn	c	2.41E-05	1	P	L	1	0	Pro	79
V237	237	2489	0.004970719	syn	t	1.11E-05	0.002233078	P	P	0	0	Pro	79
V238	238	2490	0.000829413	nonsyn	a	1.11E-05	0.013382964	T	A	1	0	Pro	80
V239	239	2491	0.000113921	nonsyn	c	2.41E-05	0.2115498	T	I	1	0	Pro	80
V240	240	2492	0.003011148	syn	a	1.11E-05	0.003686302	T	T	0	1	Pro	80
V241	241	2493	0.000257672	nonsyn	c	2.41E-05	0.093529641	P	S	1	0	Pro	81
V242	242	2494	0.000310722	nonsyn	c	2.41E-05	0.077561349	P	L	1	0	Pro	81
V243	243	2495	0.002232686	syn	t	1.11E-05	0.00497159	P	P	0	1	Pro	81
V244	244	2496	0	res	g	5.48E-05	1	V	I	0	0	Pro	82
V245	245	2497	0.04293091	res	t	1.11E-05	0.000258555	V	A	0	0	Pro	82
V246	246	2498	0.002810792	res	c	2.41E-05	0.008574095	V	V	0	0	Pro	82
V247	247	2499	0.001917897	nonsyn	a	1.11E-05	0.00578759	N	D	1	1	Pro	83
V248	248	2500	0.001181208	nonsyn	a	1.11E-05	0.009397162	N	S	0	0	Pro	83
V249	249	2501	0.003074076	syn	c	2.41E-05	0.007839753	N	N	0	0	Pro	83
V250	250	2502	0.001345765	res	a	1.11E-05	0.008248099	I	V	0	1	Pro	84
V251	251	2503	0.000895668	res	t	1.11E-05	0.012392978	I	T	1	0	Pro	84
V252	252	2504	0.000732897	res	a	1.11E-05	0.015145365	I	M	0	0	Pro	84
V253	253	2505	0.001280889	nonsyn	a	1.11E-05	0.008665855	I	V	0	0	Pro	85
V254	254	2506	0.001025551	nonsyn	t	1.11E-05	0.010823451	I	T	1	0	Pro	85
V255	255	2507	0.002811139	syn	t	1.11E-05	0.003948578	I	I	0	1	Pro	85
V256	256	2508	0.000795196	nonsyn	g	5.48E-05	0.068913796	G	R	1	0	Pro	86
V257	257	2509	0.000124891	nonsyn	g	5.48E-05	0.4387836	G	E	1	0	Pro	86
V258	258	2510	0.00182795	syn	a	1.11E-05	0.006072375	G	G	0	0	Pro	86
V259	259	2511	0.001492769	nonsyn	a	1.11E-05	0.007435848	R	G	1	0	Pro	87
V260	260	2512	0.002019298	nonsyn	g	5.48E-05	0.027138143	R	K	0	0	Pro	87
V261	261	2513	0.005053055	syn	a	1.11E-05	0.002196691	R	R	0	0	Pro	87
V262	262	2514	0.010198743	nonsyn	a	1.11E-05	0.001088369	N	D	1	0	Pro	88
V263	263	2515	0.001928784	nonsyn	a	1.11E-05	0.005754921	N	S	0	0	Pro	88
V264	264	2516	0.006242174	syn	t	1.11E-05	0.001778227	N	N	0	0	Pro	88
V265	265	2517	0.002207526	syn	c	2.41E-05	0.010917199	L	L	0	0	Pro	89
V266	266	2518	0.001152039	nonsyn	t	1.11E-05	0.009635088	L	P	1	1	Pro	89
V267	267	2519	0.01166065	syn	g	5.48E-05	0.004699567	L	L	0	0	Pro	89
V268	268	2520	0.001655994	syn	t	1.11E-05	0.006702921	L	L	0	0	Pro	90
V269	269	2521	0.001347114	nonsyn	t	1.11E-05	0.008239834	L	S	1	1	Pro	90
V270	270	2522	0.001025524	syn	g	5.48E-05	0.053436113	L	L	0	0	Pro	90
V271	271	2523	0.001526212	nonsyn	a	1.11E-05	0.007272909	T	A	1	0	Pro	91
V272	272	2524	0	nonsyn	c	2.41E-05	1	T	I	1	0	Pro	91
V273	273	2525	0.014800098	syn	t	1.11E-05	0.000749995	T	T	0	0	Pro	91
V274	274	2526	0	stop	c	2.41E-05	1	Q	*	1	0	Pro	92
V275	275	2527	0.001196985	nonsyn	a	1.11E-05	0.009273296	Q	R	1	1	Pro	92
V276	276	2528	0.0062464	syn	g	5.48E-05	0.008773054	Q	Q	0	0	Pro	92
V277	277	2529	0.001174503	nonsyn	a	1.11E-05	0.009450804	I	V	0	0	Pro	93
V278	278	2530	0.00026455	nonsyn	t	1.11E-05	0.041958	I	T	1	0	Pro	93
V279	279	2531	0.001256614	syn	t	1.11E-05	0.008833263	I	I	0	1	Pro	93
V280	280	2532	0	nonsyn	g	5.48E-05	1	G	S	1	0	Pro	94
V281	281	2533	0.00027633	nonsyn	g	5.48E-05	0.198313962	G	D	1	0	Pro	94
V282	282	2534	0.005510011	syn	t	1.11E-05	0.002014515	G	G	0	0	Pro	94
V283	283	2535	0.002816951	nonsyn	t	1.11E-05	0.003940431	C	R	1	1	Pro	95
V284	284	2536	0.000546789	nonsyn	g	5.48E-05	0.100221451	C	Y	1	0	Pro	95
V285	285	2537	0.012690705	syn	c	2.41E-05	0.001899028	C	C	0	0	Pro	95
V286	286	2538	0.000821844	nonsyn	a	1.11E-05	0.013506213	T	A	1	1	Pro	96
V287	287	2539	0	nonsyn	c	2.41E-05	1	T	I	1	0	Pro	96
V288	288	2540	0.004162681	syn	t	1.11E-05	0.002666551	T	T	0	0	Pro	96
V289	289	2541	0.009727815	syn	t	1.11E-05	0.001141058	L	L	0	0	Pro	97
V290	290	2542	0.000407038	nonsyn	t	1.11E-05	0.027270194	L	S	1	0	Pro	97
V291	291	2543	0.000526776	syn	a	1.11E-05	0.021071564	L	L	0	0	Pro	97
V292	292	2544	0.002026494	nonsyn	a	1.11E-05	0.005477441	N	D	1	0	Pro	98
V293	293	2545	0.000202881	nonsyn	a	1.11E-05	0.0547119	N	S	0	0	Pro	98
V294	294	2546	0.005166926	syn	t	1.11E-05	0.002148279	N	N	0	0	Pro	98
V295	295	2547	0.000793922	nonsyn	t	1.11E-05	0.013981219	F	L	0	0	Pro	99
V296	296	2548	0.000665588	nonsyn	t	1.11E-05	0.016676995	F	S	1	0	Pro	99
V297	297	2549	0.006592815	syn	t	1.11E-05	0.001683651	F	F	0	0	Pro	99
V298	298	2550	0.000228938	nonsyn	c	2.41E-05	0.1052688	P	S	1	0	RT	1
V299	299	2551	0.000125691	nonsyn	c	2.41E-05	0.1917396	P	L	1	0	RT	1
V300	300	2552	0.00652475	syn	c	2.41E-05	0.003693628	P	P	0	0	RT	1
V301	301	2553	0.000425101	nonsyn	a	1.11E-05	0.026111429	I	V	0	1	RT	2
V302	302	2554	0.00077247	nonsyn	t	1.11E-05	0.014369494	I	T	1	0	RT	2
V303	303	2555	0.006892152	syn	t	1.11E-05	0.001610528	I	I	0	0	RT	2
V304	304	2556	0.000915479	nonsyn	a	1.11E-05	0.012124797	S	G	1	0	RT	3
V305	305	2557	0.000202881	nonsyn	g	5.48E-05	0.2701092	S	N	0	0	RT	3
V306	306	2558	0.001845311	syn	t	1.11E-05	0.006015246	S	S	0	0	RT	3
V307	307	2559	0.001382328	nonsyn	c	2.41E-05	0.017434351	P	S	1	0	RT	4
V308	308	2560	0.0003125	nonsyn	c	2.41E-05	0.07712	P	L	1	0	RT	4
V309	309	2561	0.001850942	syn	t	1.11E-05	0.005996946	P	P	0	0	RT	4
V310	310	2562	0.001066266	nonsyn	a	1.11E-05	0.010410162	I	V	0	0	RT	5
V311	311	2563	0.00155451	nonsyn	t	1.11E-05	0.007140514	I	T	1	0	RT	5
V312	312	2564	0.002865386	syn	t	1.11E-05	0.003873823	I	I	0	1	RT	5
V313	313	2565	0.005553312	nonsyn	g	5.48E-05	0.009867986	E	K	1	0	RT	6
V314	314	2566	0.002242094	nonsyn	a	1.11E-05	0.00495073	E	G	1	0	RT	6
V315	315	2567	0.005296594	syn	a	1.11E-05	0.002095687	E	E	0	0	RT	6
V316	316	2568	0.002830371	nonsyn	a	1.11E-05	0.003921748	T	A	1	0	RT	7
V317	317	2569	0.000267094	nonsyn	c	2.41E-05	0.0902304	T	I	1	0	RT	7
V318	318	2570	0.001612777	syn	t	1.11E-05	0.006882539	T	T	0	1	RT	7
V319	319	2571	0.000121714	nonsyn	g	5.48E-05	0.4502368	V	I	0	0	RT	8
V320	320	2572	0.000564261	nonsyn	t	1.11E-05	0.019671754	V	A	0	0	RT	8
V321	321	2573	0.00772797	syn	a	1.11E-05	0.001436341	V	V	0	0	RT	8
V322	322	2574	0.001221447	nonsyn	c	2.41E-05	0.0197307	P	S	1	0	RT	9
V323	323	2575	0.000438956	nonsyn	c	2.41E-05	0.054902961	P	L	1	0	RT	9
V324	324	2576	0.000542381	syn	a	1.11E-05	0.020465312	P	P	0	1	RT	9
V325	325	2577	0.000605885	nonsyn	g	5.48E-05	0.090446209	V	I	0	0	RT	10
V326	326	2578	0.000544662	nonsyn	t	1.11E-05	0.0203796	V	A	0	0	RT	10
V327	327	2579	0.005870596	syn	a	1.11E-05	0.001890779	V	V	0	0	RT	10
V328	328	2580	0.000646518	nonsyn	a	1.11E-05	0.017168899	K	E	1	0	RT	11
V329	329	2581	0.001412067	nonsyn	a	1.11E-05	0.007860816	K	R	0	0	RT	11
V330	330	2582	0.002872387	syn	a	1.11E-05	0.003864382	K	K	0	0	RT	11
V331	331	2583	0.002082998	syn	t	1.11E-05	0.005328857	L	L	0	0	RT	12
V332	332	2584	0.0006671	nonsyn	t	1.11E-05	0.016639178	L	S	1	0	RT	12
V333	333	2585	0.008610592	syn	a	1.11E-05	0.00128911	L	L	0	0	RT	12
V334	334	2586	0.001050991	nonsyn	a	1.11E-05	0.010561456	K	E	1	0	RT	13
V335	335	2587	0.005089184	nonsyn	a	1.11E-05	0.002181096	K	R	0	0	RT	13
V336	336	2588	0.01148666	syn	g	5.48E-05	0.004770751	K	K	0	0	RT	13
V337	337	2589	0	nonsyn	c	2.41E-05	1	P	S	1	0	RT	14
V338	338	2590	0.00069712	nonsyn	c	2.41E-05	0.034570816	P	L	1	0	RT	14
V339	339	2591	0.00141481	syn	a	1.11E-05	0.007845579	P	P	0	1	RT	14
V340	340	2592	0	nonsyn	g	5.48E-05	1	G	R	1	0	RT	15
V341	341	2593	0.000891695	nonsyn	g	5.48E-05	0.061456023	G	E	1	0	RT	15
V342	342	2594	0.003926606	syn	a	1.11E-05	0.002826869	G	G	0	0	RT	15
V343	343	2595	0.00428198	nonsyn	a	1.11E-05	0.002592259	M	V	0	0	RT	16
V344	344	2596	0.000237417	nonsyn	t	1.11E-05	0.0467532	M	T	1	1	RT	16
V345	345	2597	0.000562588	nonsyn	g	5.48E-05	0.097407	M	I	0	0	RT	16
V346	346	2598	0.000351617	nonsyn	g	5.48E-05	0.1558512	D	N	1	0	RT	17
V347	347	2599	0.002596213	nonsyn	a	1.11E-05	0.004275458	D	G	1	0	RT	17
V348	348	2600	0.001778379	syn	t	1.11E-05	0.00624164	D	D	0	1	RT	17
V349	349	2601	0	nonsyn	g	5.48E-05	1	G	S	1	0	RT	18
V350	350	2602	0.000237417	nonsyn	g	5.48E-05	0.2308176	G	D	1	0	RT	18
V351	351	2603	0.002535362	syn	c	2.41E-05	0.009505544	G	G	0	0	RT	18
V352	352	2604	0.000533191	nonsyn	c	2.41E-05	0.045199585	P	S	1	0	RT	19
V353	353	2605	0.00078125	nonsyn	c	2.41E-05	0.030848	P	L	1	0	RT	19
V354	354	2606	0.000684174	syn	a	1.11E-05	0.016223943	P	P	0	1	RT	19
V355	355	2607	0	nonsyn	a	1.11E-05	1	K	E	1	0	RT	20
V356	356	2608	0.025658381	nonsyn	a	1.11E-05	0.000432607	K	R	0	0	RT	20
V357	357	2609	0.006152099	syn	a	1.11E-05	0.001804262	K	K	0	0	RT	20
V358	358	2610	0.000476663	nonsyn	g	5.48E-05	0.114965833	V	I	0	0	RT	21
V359	359	2611	0.001291246	nonsyn	t	1.11E-05	0.008596349	V	A	0	0	RT	21
V360	360	2612	0.010871573	syn	t	1.11E-05	0.001021011	V	V	0	0	RT	21
V361	361	2613	0.000886686	nonsyn	a	1.11E-05	0.012518524	K	E	1	0	RT	22
V362	362	2614	0.001774192	nonsyn	a	1.11E-05	0.006256371	K	R	0	0	RT	22
V363	363	2615	0.007657694	syn	a	1.11E-05	0.001449523	K	K	0	0	RT	22
V364	364	2616	0	stop	c	2.41E-05	1	Q	*	1	0	RT	23
V365	365	2617	0.000363967	nonsyn	a	1.11E-05	0.03049725	Q	R	1	1	RT	23
V366	366	2618	0.002201082	syn	a	1.11E-05	0.005042974	Q	Q	0	0	RT	23
V367	367	2619	0.000337648	nonsyn	t	1.11E-05	0.032874477	W	R	1	1	RT	24
V368	368	2620	0	stop	g	5.48E-05	1	W	*	1	0	RT	24
V369	369	2621	0	stop	g	5.48E-05	1	W	*	1	0	RT	24
V370	370	2622	0.000591635	nonsyn	c	2.41E-05	0.040734605	P	S	1	0	RT	25
V371	371	2623	0	nonsyn	c	2.41E-05	1	P	L	1	0	RT	25
V372	372	2624	0.002572505	syn	a	1.11E-05	0.00431486	P	P	0	1	RT	25
V373	373	2625	0.002999862	syn	t	1.11E-05	0.003700171	L	L	0	0	RT	26
V374	374	2626	0.000313707	nonsyn	t	1.11E-05	0.035383385	L	S	1	1	RT	26
V375	375	2627	0.011112009	syn	g	5.48E-05	0.004931602	L	L	0	0	RT	26
V376	376	2628	0.002089741	nonsyn	a	1.11E-05	0.005311662	T	A	1	0	RT	27
V377	377	2629	0	nonsyn	c	2.41E-05	1	T	I	1	0	RT	27
V378	378	2630	0.001857241	syn	a	1.11E-05	0.005976606	T	T	0	1	RT	27
V379	379	2631	0.005872209	nonsyn	g	5.48E-05	0.009332093	E	K	1	0	RT	28
V380	380	2632	0.001349514	nonsyn	a	1.11E-05	0.008225186	E	G	1	0	RT	28
V381	381	2633	0.005460326	syn	a	1.11E-05	0.002032845	E	E	0	0	RT	28
V382	382	2634	0.000426174	nonsyn	g	5.48E-05	0.128586092	E	K	1	0	RT	29
V383	383	2635	0.002292252	nonsyn	a	1.11E-05	0.0048424	E	G	1	0	RT	29
V384	384	2636	0.009834584	syn	a	1.11E-05	0.00112867	E	E	0	0	RT	29
V385	385	2637	0.001260361	nonsyn	a	1.11E-05	0.008807	K	E	1	0	RT	30
V386	386	2638	0.001409863	nonsyn	a	1.11E-05	0.007873104	K	R	0	0	RT	30
V387	387	2639	0.001186226	syn	a	1.11E-05	0.009357409	K	K	0	0	RT	30
V388	388	2640	0.001343714	nonsyn	a	1.11E-05	0.008260689	I	V	0	0	RT	31
V389	389	2641	0.000287687	nonsyn	t	1.11E-05	0.0385836	I	T	1	0	RT	31
V390	390	2642	0	nonsyn	a	1.11E-05	1	I	M	0	0	RT	31
V391	391	2643	0.001523888	nonsyn	a	1.11E-05	0.007284001	K	E	1	0	RT	32
V392	392	2644	0.001810399	nonsyn	a	1.11E-05	0.006131244	K	R	0	0	RT	32
V393	393	2645	0.002311313	syn	a	1.11E-05	0.004802465	K	K	0	0	RT	32
V394	394	2646	0.000320513	nonsyn	g	5.48E-05	0.170976	A	T	1	0	RT	33
V395	395	2647	0.000172147	nonsyn	c	2.41E-05	0.1399969	A	V	0	0	RT	33
V396	396	2648	0.004590152	syn	a	1.11E-05	0.002418221	A	A	0	1	RT	33
V397	397	2649	0.001040638	syn	t	1.11E-05	0.010666529	L	L	0	0	RT	34
V398	398	2650	0.000571429	nonsyn	t	1.11E-05	0.019425	L	S	1	0	RT	34
V399	399	2651	0.001174384	syn	a	1.11E-05	0.009451765	L	L	0	0	RT	34
V400	400	2652	0.010327408	nonsyn	g	5.48E-05	0.005306268	V	I	0	0	RT	35
V401	401	2653	0.001633343	nonsyn	t	1.11E-05	0.006795879	V	A	0	0	RT	35
V402	402	2654	0.003432453	syn	a	1.11E-05	0.003233839	V	V	0	0	RT	35
V403	403	2655	0.002286915	nonsyn	g	5.48E-05	0.023962416	E	K	1	0	RT	36
V404	404	2656	0.000327136	nonsyn	a	1.11E-05	0.033930873	E	G	1	0	RT	36
V405	405	2657	0.003083497	syn	a	1.11E-05	0.003599809	E	E	0	0	RT	36
V406	406	2658	0.001023931	nonsyn	a	1.11E-05	0.010840574	I	V	0	0	RT	37
V407	407	2659	0.000947376	nonsyn	t	1.11E-05	0.011716574	I	T	1	0	RT	37
V408	408	2660	0.004439171	syn	t	1.11E-05	0.002500467	I	I	0	0	RT	37
V409	409	2661	0.000243665	nonsyn	t	1.11E-05	0.0455544	C	R	1	1	RT	38
V410	410	2662	0.000254777	nonsyn	g	5.48E-05	0.21509	C	Y	1	0	RT	38
V411	411	2663	0.006351907	syn	t	1.11E-05	0.001747507	C	C	0	0	RT	38
V412	412	2664	0.002763756	nonsyn	a	1.11E-05	0.004016273	T	A	1	0	RT	39
V413	413	2665	0.000585822	nonsyn	c	2.41E-05	0.041138774	T	I	1	0	RT	39
V414	414	2666	0.005523776	syn	a	1.11E-05	0.002009495	T	T	0	1	RT	39
V415	415	2667	0	nonsyn	g	5.48E-05	1	E	K	1	0	RT	40
V416	416	2668	0.000537634	nonsyn	a	1.11E-05	0.020646	E	G	1	0	RT	40
V417	417	2669	0.005260161	syn	a	1.11E-05	0.002110202	E	E	0	0	RT	40
V418	418	2670	0.000567108	res	a	1.11E-05	0.019573	M	V	0	0	RT	41
V419	419	2671	0.001388629	res	t	1.11E-05	0.007993497	M	T	1	1	RT	41
V420	420	2672	0.000124938	res	g	5.48E-05	0.4386192	M	I	0	0	RT	41
V421	421	2673	0.002248377	nonsyn	g	5.48E-05	0.024373142	E	K	1	0	RT	42
V422	422	2674	0.002000407	nonsyn	a	1.11E-05	0.00554887	E	G	1	0	RT	42
V423	423	2675	0.006577474	syn	a	1.11E-05	0.001687578	E	E	0	0	RT	42
V424	424	2676	0.002574215	nonsyn	a	1.11E-05	0.004311994	K	E	1	0	RT	43
V425	425	2677	0.00362225	nonsyn	a	1.11E-05	0.003064393	K	R	0	0	RT	43
V426	426	2678	0.009166148	syn	g	5.48E-05	0.00597852	K	K	0	0	RT	43
V427	427	2679	0.001522574	nonsyn	g	5.48E-05	0.035991681	E	K	1	0	RT	44
V428	428	2680	0.002365071	nonsyn	a	1.11E-05	0.004693306	E	G	1	0	RT	44
V429	429	2681	0.005087131	syn	a	1.11E-05	0.002181976	E	E	0	0	RT	44
V430	430	2682	0.001319994	nonsyn	g	5.48E-05	0.041515352	G	R	1	0	RT	45
V431	431	2683	0.000865801	nonsyn	g	5.48E-05	0.063294	G	E	1	0	RT	45
V432	432	2684	0.025305228	syn	g	5.48E-05	0.00216556	G	G	0	0	RT	45
V433	433	2685	0.001672504	nonsyn	a	1.11E-05	0.006636754	K	E	1	0	RT	46
V434	434	2686	0.000777906	nonsyn	a	1.11E-05	0.014269072	K	R	0	0	RT	46
V435	435	2687	0.003079667	syn	a	1.11E-05	0.003604286	K	K	0	0	RT	46
V436	436	2688	0.001870903	nonsyn	a	1.11E-05	0.005932963	I	V	0	0	RT	47
V437	437	2689	0.001395173	nonsyn	t	1.11E-05	0.007956	I	T	1	0	RT	47
V438	438	2690	0.000901398	syn	t	1.11E-05	0.012314204	I	I	0	0	RT	47
V439	439	2691	0.002188807	nonsyn	t	1.11E-05	0.005071255	S	P	1	0	RT	48
V440	440	2692	0	nonsyn	c	2.41E-05	1	S	L	1	0	RT	48
V441	441	2693	0.002161811	syn	a	1.11E-05	0.005134583	S	S	0	1	RT	48
V442	442	2694	0.000264901	nonsyn	a	1.11E-05	0.0419025	K	E	1	0	RT	49
V443	443	2695	0.000714815	nonsyn	a	1.11E-05	0.015528485	K	R	0	0	RT	49
V444	444	2696	0.002723302	syn	a	1.11E-05	0.004075934	K	K	0	0	RT	49
V445	445	2697	0.00151418	nonsyn	a	1.11E-05	0.007330701	I	V	0	0	RT	50
V446	446	2698	0.001037626	nonsyn	t	1.11E-05	0.010697492	I	T	1	0	RT	50
V447	447	2699	0.002269126	syn	t	1.11E-05	0.004891751	I	I	0	1	RT	50
V448	448	2700	0.000223914	nonsyn	g	5.48E-05	0.2447368	G	R	1	0	RT	51
V449	449	2701	0.000532258	nonsyn	g	5.48E-05	0.102957576	G	E	1	0	RT	51
V450	450	2702	0.008049875	syn	g	5.48E-05	0.006807559	G	G	0	0	RT	51
V451	451	2703	0.000155352	nonsyn	c	2.41E-05	0.1551317	P	S	1	0	RT	52
V452	452	2704	0.000703488	nonsyn	c	2.41E-05	0.034257847	P	L	1	0	RT	52
V453	453	2705	0.002329839	syn	t	1.11E-05	0.004764277	P	P	0	1	RT	52
V454	454	2706	0.001263172	nonsyn	g	5.48E-05	0.043382863	E	K	1	0	RT	53
V455	455	2707	0.001152361	nonsyn	a	1.11E-05	0.009632402	E	G	1	0	RT	53
V456	456	2708	0.004351132	syn	a	1.11E-05	0.00255106	E	E	0	0	RT	53
V457	457	2709	0.001480882	nonsyn	a	1.11E-05	0.007495532	N	D	1	0	RT	54
V458	458	2710	0.005079422	nonsyn	a	1.11E-05	0.002185288	N	S	0	0	RT	54
V459	459	2711	0.001586148	syn	t	1.11E-05	0.006998085	N	N	0	0	RT	54
V460	460	2712	0.000126502	nonsyn	c	2.41E-05	0.1905105	P	S	1	0	RT	55
V461	461	2713	0.000376798	nonsyn	c	2.41E-05	0.063960061	P	L	1	0	RT	55
V462	462	2714	0.004286514	syn	a	1.11E-05	0.002589517	P	P	0	1	RT	55
V463	463	2715	0.001180732	nonsyn	t	1.11E-05	0.009400945	Y	H	1	0	RT	56
V464	464	2716	0.000287356	nonsyn	a	1.11E-05	0.038628	Y	C	1	0	RT	56
V465	465	2717	0.009854352	syn	c	2.41E-05	0.00244562	Y	Y	0	0	RT	56
V466	466	2718	0.000791372	nonsyn	a	1.11E-05	0.014026274	N	D	1	1	RT	57
V467	467	2719	0.00260602	nonsyn	a	1.11E-05	0.004259368	N	S	0	0	RT	57
V468	468	2720	0.004248188	syn	t	1.11E-05	0.002612879	N	N	0	0	RT	57
V469	469	2721	0.00070097	nonsyn	a	1.11E-05	0.015835206	T	A	1	0	RT	58
V470	470	2722	0.000628931	nonsyn	c	2.41E-05	0.038319	T	I	1	0	RT	58
V471	471	2723	0.002888702	syn	t	1.11E-05	0.003842556	T	T	0	0	RT	58
V472	472	2724	0.000176929	nonsyn	c	2.41E-05	0.1362132	P	S	1	0	RT	59
V473	473	2725	0.000235905	nonsyn	c	2.41E-05	0.1021599	P	L	1	0	RT	59
V474	474	2726	0.00175653	syn	a	1.11E-05	0.006319276	P	P	0	1	RT	59
V475	475	2727	0	nonsyn	g	5.48E-05	1	V	I	0	0	RT	60
V476	476	2728	0.002415125	nonsyn	t	1.11E-05	0.004596035	V	A	0	0	RT	60
V477	477	2729	0.004424141	syn	a	1.11E-05	0.002508961	V	V	0	0	RT	60
V478	478	2730	0.001127793	nonsyn	t	1.11E-05	0.009842231	F	L	0	0	RT	61
V479	479	2731	0.001542967	nonsyn	t	1.11E-05	0.007193931	F	S	1	0	RT	61
V480	480	2732	0.007233657	syn	t	1.11E-05	0.001534494	F	F	0	1	RT	61
V481	481	2733	0.000749285	res	g	5.48E-05	0.073136368	A	T	1	0	RT	62
V482	482	2734	0.002152749	res	c	2.41E-05	0.011194987	A	V	0	0	RT	62
V483	483	2735	0.017696709	res	c	2.41E-05	0.001361835	A	A	0	0	RT	62
V484	484	2736	0.002090502	nonsyn	a	1.11E-05	0.005309728	I	V	0	1	RT	63
V485	485	2737	0.000240385	nonsyn	t	1.11E-05	0.046176	I	T	1	0	RT	63
V486	486	2738	0.000342659	nonsyn	a	1.11E-05	0.032393734	I	M	0	0	RT	63
V487	487	2739	0.001662249	nonsyn	a	1.11E-05	0.0066777	K	E	1	0	RT	64
V488	488	2740	0.003016253	nonsyn	a	1.11E-05	0.003680062	K	R	0	0	RT	64
V489	489	2741	0.001326165	syn	g	5.48E-05	0.041322162	K	K	0	0	RT	64
V490	490	2742	0.003185557	res	a	1.11E-05	0.003484477	K	E	1	0	RT	65
V491	491	2743	0.001268523	res	a	1.11E-05	0.008750333	K	R	0	0	RT	65
V492	492	2744	0.003602481	res	a	1.11E-05	0.00308121	K	K	0	0	RT	65
V493	493	2745	0.002405694	nonsyn	a	1.11E-05	0.004614052	K	E	1	0	RT	66
V494	494	2746	0.002575528	nonsyn	a	1.11E-05	0.004309797	K	R	0	0	RT	66
V495	495	2747	0.022816813	syn	a	1.11E-05	0.000486483	K	K	0	0	RT	66
V496	496	2748	0.00906203	res	g	5.48E-05	0.00604721	D	N	1	0	RT	67
V497	497	2749	0.004960498	res	a	1.11E-05	0.002237678	D	G	1	0	RT	67
V498	498	2750	0.004042532	res	c	2.41E-05	0.005961611	D	D	0	0	RT	67
V499	499	2751	0.003590112	nonsyn	a	1.11E-05	0.003091826	S	G	1	1	RT	68
V500	500	2752	0.004347265	nonsyn	g	5.48E-05	0.012605626	S	N	0	0	RT	68
V501	501	2753	0.002664195	syn	t	1.11E-05	0.004166361	S	S	0	0	RT	68
V502	502	2754	0.000591017	nonsyn	a	1.11E-05	0.0187812	T	A	1	0	RT	69
V503	503	2755	0.000267476	nonsyn	c	2.41E-05	0.090101432	T	I	1	0	RT	69
V504	504	2756	0.002570929	syn	t	1.11E-05	0.004317505	T	T	0	0	RT	69
V505	505	2757	0.000666311	res	a	1.11E-05	0.01665888	K	E	1	0	RT	70
V506	506	2758	0.003211355	res	a	1.11E-05	0.003456485	K	R	0	0	RT	70
V507	507	2759	0.003976339	res	a	1.11E-05	0.002791512	K	K	0	0	RT	70
V508	508	2760	0.001379214	nonsyn	t	1.11E-05	0.00804806	W	R	1	1	RT	71
V509	509	2761	0	stop	g	5.48E-05	1	W	*	1	0	RT	71
V510	510	2762	0	stop	g	5.48E-05	1	W	*	1	0	RT	71
V511	511	2763	0.003518906	nonsyn	a	1.11E-05	0.003154389	R	G	1	0	RT	72
V512	512	2764	0.001251813	nonsyn	g	5.48E-05	0.043776503	R	K	0	0	RT	72
V513	513	2765	0.00240531	syn	a	1.11E-05	0.00461479	R	R	0	0	RT	72
V514	514	2766	0.001725447	nonsyn	a	1.11E-05	0.006433117	K	E	1	0	RT	73
V515	515	2767	0.001724436	nonsyn	a	1.11E-05	0.006436886	K	R	0	0	RT	73
V516	516	2768	0.006402761	syn	a	1.11E-05	0.001733627	K	K	0	0	RT	73
V517	517	2769	0.008414517	syn	t	1.11E-05	0.001319149	L	L	0	0	RT	74
V518	518	2770	0.000158378	nonsyn	t	1.11E-05	0.0700854	L	S	1	0	RT	74
V519	519	2771	0.001570285	syn	a	1.11E-05	0.007068779	L	L	0	0	RT	74
V520	520	2772	0.00024691	res	g	5.48E-05	0.221943131	V	I	0	0	RT	75
V521	521	2773	0.000444309	res	t	1.11E-05	0.024982603	V	A	0	0	RT	75
V522	522	2774	0.002452679	res	a	1.11E-05	0.004525664	V	V	0	0	RT	75
V523	523	2775	0.000383444	nonsyn	g	5.48E-05	0.142915356	D	N	1	0	RT	76
V524	524	2776	0.000961685	nonsyn	a	1.11E-05	0.011542247	D	G	1	0	RT	76
V525	525	2777	0.010155419	syn	t	1.11E-05	0.001093013	D	D	0	0	RT	76
V526	526	2778	0.0019306	res	t	1.11E-05	0.005749508	F	L	0	0	RT	77
V527	527	2779	0.001893147	res	t	1.11E-05	0.005863254	F	S	1	0	RT	77
V528	528	2780	0.013075249	res	c	2.41E-05	0.001843177	F	F	0	0	RT	77
V529	529	2781	0.000454114	nonsyn	a	1.11E-05	0.024443175	R	G	1	1	RT	78
V530	530	2782	0	nonsyn	g	5.48E-05	1	R	K	0	0	RT	78
V531	531	2783	0.01155574	syn	a	1.11E-05	0.000960562	R	R	0	0	RT	78
V532	532	2784	0.000512623	nonsyn	g	5.48E-05	0.1069011	E	K	1	0	RT	79
V533	533	2785	0.001896723	nonsyn	a	1.11E-05	0.005852198	E	G	1	0	RT	79
V534	534	2786	0.007573974	syn	a	1.11E-05	0.001465545	E	E	0	0	RT	79
V535	535	2787	0	nonsyn	c	2.41E-05	1	L	F	0	0	RT	80
V536	536	2788	0.001568019	nonsyn	t	1.11E-05	0.007078998	L	P	1	0	RT	80
V537	537	2789	0.00340198	syn	t	1.11E-05	0.003262806	L	L	0	0	RT	80
V538	538	2790	0.001313308	nonsyn	a	1.11E-05	0.008451939	N	D	1	0	RT	81
V539	539	2791	0.001269911	nonsyn	a	1.11E-05	0.008740772	N	S	0	0	RT	81
V540	540	2792	0.001158488	syn	t	1.11E-05	0.009581455	N	N	0	0	RT	81
V541	541	2793	0.000842364	nonsyn	a	1.11E-05	0.013177203	K	E	1	0	RT	82
V542	542	2794	0.001986721	nonsyn	a	1.11E-05	0.005587096	K	R	0	0	RT	82
V543	543	2795	0.020696157	syn	g	5.48E-05	0.002647835	K	K	0	0	RT	82
V544	544	2796	0.001362479	nonsyn	a	1.11E-05	0.008146914	R	G	1	0	RT	83
V545	545	2797	0.008161573	nonsyn	g	5.48E-05	0.006714392	R	K	0	0	RT	83
V546	546	2798	0.00582562	syn	a	1.11E-05	0.001905377	R	R	0	0	RT	83
V547	547	2799	0.001364202	nonsyn	a	1.11E-05	0.008136624	T	A	1	0	RT	84
V548	548	2800	0.001194979	nonsyn	c	2.41E-05	0.020167713	T	I	1	0	RT	84
V549	549	2801	0.007581511	syn	t	1.11E-05	0.001464088	T	T	0	0	RT	84
V550	550	2802	0	stop	c	2.41E-05	1	Q	*	1	0	RT	85
V551	551	2803	0.001590022	nonsyn	a	1.11E-05	0.006981038	Q	R	1	1	RT	85
V552	552	2804	0.007196004	syn	a	1.11E-05	0.001542523	Q	Q	0	0	RT	85
V553	553	2805	0.00055	nonsyn	g	5.48E-05	0.099636364	D	N	1	0	RT	86
V554	554	2806	0.002020427	nonsyn	a	1.11E-05	0.005493888	D	G	1	0	RT	86
V555	555	2807	0.002929982	syn	c	2.41E-05	0.008225307	D	D	0	0	RT	86
V556	556	2808	0.003667946	nonsyn	t	1.11E-05	0.003026217	F	L	0	0	RT	87
V557	557	2809	0.00046746	nonsyn	t	1.11E-05	0.023745331	F	S	1	0	RT	87
V558	558	2810	0.011346104	syn	c	2.41E-05	0.002124077	F	F	0	0	RT	87
V559	559	2811	0.001605313	nonsyn	t	1.11E-05	0.00691454	W	R	1	1	RT	88
V560	560	2812	0	stop	g	5.48E-05	1	W	*	1	0	RT	88
V561	561	2813	0	stop	g	5.48E-05	1	W	*	1	0	RT	88
V562	562	2814	0.000237113	nonsyn	g	5.48E-05	0.231113218	E	K	1	0	RT	89
V563	563	2815	0.001897392	nonsyn	a	1.11E-05	0.005850136	E	G	1	0	RT	89
V564	564	2816	0.005500242	syn	a	1.11E-05	0.002018093	E	E	0	0	RT	89
V565	565	2817	0.005337675	nonsyn	g	5.48E-05	0.010266642	V	I	0	0	RT	90
V566	566	2818	0.001288577	nonsyn	t	1.11E-05	0.008614154	V	A	0	0	RT	90
V567	567	2819	0.004149704	syn	t	1.11E-05	0.00267489	V	V	0	0	RT	90
V568	568	2820	0	stop	c	2.41E-05	1	Q	*	1	0	RT	91
V569	569	2821	0.001996122	nonsyn	a	1.11E-05	0.005560783	Q	R	1	1	RT	91
V570	570	2822	0.007308175	syn	a	1.11E-05	0.001518847	Q	Q	0	0	RT	91
V571	571	2823	0.002313254	syn	t	1.11E-05	0.004798436	L	L	0	0	RT	92
V572	572	2824	0.000456256	nonsyn	t	1.11E-05	0.024328474	L	S	1	0	RT	92
V573	573	2825	0.009520206	syn	a	1.11E-05	0.001165941	L	L	0	0	RT	92
V574	574	2826	0.000328947	nonsyn	g	5.48E-05	0.166592	G	R	1	0	RT	93
V575	575	2827	0.000160462	nonsyn	g	5.48E-05	0.3415136	G	E	1	0	RT	93
V576	576	2828	0.018111758	syn	a	1.11E-05	0.000612862	G	G	0	0	RT	93
V577	577	2829	0.001494975	nonsyn	a	1.11E-05	0.007424874	I	V	0	0	RT	94
V578	578	2830	0.000816919	nonsyn	t	1.11E-05	0.01358764	I	T	1	0	RT	94
V579	579	2831	0.000857523	nonsyn	a	1.11E-05	0.012944266	I	M	0	0	RT	94
V580	580	2832	0.000442613	nonsyn	c	2.41E-05	0.054449379	P	S	1	0	RT	95
V581	581	2833	0.000851254	nonsyn	c	2.41E-05	0.028311158	P	L	1	0	RT	95
V582	582	2834	0.003546077	syn	a	1.11E-05	0.00313022	P	P	0	1	RT	95
V583	583	2835	0	nonsyn	c	2.41E-05	1	H	Y	1	0	RT	96
V584	584	2836	0.002064626	nonsyn	a	1.11E-05	0.005376278	H	R	0	1	RT	96
V585	585	2837	0.010370751	syn	t	1.11E-05	0.001070318	H	H	0	0	RT	96
V586	586	2838	0.000668222	nonsyn	c	2.41E-05	0.036065844	P	S	1	0	RT	97
V587	587	2839	0	nonsyn	c	2.41E-05	1	P	L	1	0	RT	97
V588	588	2840	0.015642235	syn	c	2.41E-05	0.0015407	P	P	0	0	RT	97
V589	589	2841	0.000328407	nonsyn	g	5.48E-05	0.166866	A	T	1	0	RT	98
V590	590	2842	0.000822317	nonsyn	c	2.41E-05	0.029307441	A	V	0	0	RT	98
V591	591	2843	0.003891019	syn	a	1.11E-05	0.002852723	A	A	0	1	RT	98
V592	592	2844	0	nonsyn	g	5.48E-05	1	G	R	1	0	RT	99
V593	593	2845	0.000414747	nonsyn	g	5.48E-05	0.132128889	G	E	1	0	RT	99
V594	594	2846	0.01138015	syn	g	5.48E-05	0.004815402	G	G	0	0	RT	99
V595	595	2847	0.00275585	res	t	1.11E-05	0.004027796	L	L	0	0	RT	100
V596	596	2848	0.00129993	res	t	1.11E-05	0.008538919	L	S	1	0	RT	100
V597	597	2849	0.004313355	res	a	1.11E-05	0.002573403	L	L	0	0	RT	100
V598	598	2850	0.014924553	res	a	1.11E-05	0.000743741	K	E	1	0	RT	101
V599	599	2851	0	res	a	1.11E-05	1	K	R	0	0	RT	101
V600	600	2852	0.006286339	res	a	1.11E-05	0.001765734	K	K	0	0	RT	101
V601	601	2853	0.000970783	nonsyn	a	1.11E-05	0.011434064	K	E	1	0	RT	102
V602	602	2854	0.015297037	nonsyn	a	1.11E-05	0.000725631	K	R	0	0	RT	102
V603	603	2855	0.000677091	syn	g	5.48E-05	0.080934468	K	K	0	0	RT	102
V604	604	2856	0.000460795	res	a	1.11E-05	0.02408879	K	E	1	0	RT	103
V605	605	2857	0.000114181	res	a	1.11E-05	0.0972138	K	R	0	0	RT	103
V606	606	2858	0	res	a	1.11E-05	1	K	K	0	0	RT	103
V607	607	2859	0.000212224	nonsyn	a	1.11E-05	0.0523032	K	E	1	0	RT	104
V608	608	2860	0.000946889	nonsyn	a	1.11E-05	0.011722593	K	R	0	0	RT	104
V609	609	2861	0.000756265	syn	a	1.11E-05	0.014677389	K	K	0	0	RT	104
V610	610	2862	0.000572917	nonsyn	t	1.11E-05	0.019374545	S	P	1	0	RT	105
V611	611	2863	0	nonsyn	c	2.41E-05	1	S	L	1	0	RT	105
V612	612	2864	0.002631489	syn	a	1.11E-05	0.004218144	S	S	0	1	RT	105
V613	613	2865	0.004735319	res	g	5.48E-05	0.011572609	V	I	0	0	RT	106
V614	614	2866	0.000611432	res	t	1.11E-05	0.018154114	V	A	0	0	RT	106
V615	615	2867	0.003734213	res	a	1.11E-05	0.002972514	V	V	0	0	RT	106
V616	616	2868	0.000632208	nonsyn	a	1.11E-05	0.017557521	T	A	1	0	RT	107
V617	617	2869	0.00042735	nonsyn	c	2.41E-05	0.056394	T	I	1	0	RT	107
V618	618	2870	0.003684454	syn	a	1.11E-05	0.003012658	T	T	0	1	RT	107
V619	619	2871	0.034552478	res	g	5.48E-05	0.001585993	V	I	0	0	RT	108
V620	620	2872	0.000848458	res	t	1.11E-05	0.01308256	V	A	0	0	RT	108
V621	621	2873	0.001241404	res	a	1.11E-05	0.008941491	V	V	0	0	RT	108
V622	622	2874	0.007622386	syn	c	2.41E-05	0.003161739	L	L	0	0	RT	109
V623	623	2875	0.001512736	nonsyn	t	1.11E-05	0.007337698	L	P	1	1	RT	109
V624	624	2876	0.017743258	syn	g	5.48E-05	0.003088497	L	L	0	0	RT	109
V625	625	2877	0.000708648	nonsyn	g	5.48E-05	0.077330367	D	N	1	0	RT	110
V626	626	2878	0.001189205	nonsyn	a	1.11E-05	0.00933397	D	G	1	0	RT	110
V627	627	2879	0.000945218	syn	t	1.11E-05	0.011743327	D	D	0	1	RT	110
V628	628	2880	9.25E-05	nonsyn	g	5.48E-05	0.5924976	V	M	0	0	RT	111
V629	629	2881	0.00144323	nonsyn	t	1.11E-05	0.007691079	V	A	0	1	RT	111
V630	630	2882	0.002293995	syn	g	5.48E-05	0.023888459	V	V	0	0	RT	111
V631	631	2883	0.001044277	nonsyn	g	5.48E-05	0.05247648	G	S	1	0	RT	112
V632	632	2884	0.00022686	nonsyn	g	5.48E-05	0.2415584	G	D	1	0	RT	112
V633	633	2885	0.00435431	syn	t	1.11E-05	0.002549198	G	G	0	1	RT	112
V634	634	2886	0.000339605	nonsyn	g	5.48E-05	0.161363938	D	N	1	0	RT	113
V635	635	2887	0.002180214	nonsyn	a	1.11E-05	0.005091242	D	G	1	0	RT	113
V636	636	2888	0.002271127	syn	t	1.11E-05	0.004887442	D	D	0	1	RT	113
V637	637	2889	0.000848182	nonsyn	g	5.48E-05	0.0646088	A	T	1	0	RT	114
V638	638	2890	0.000101102	nonsyn	c	2.41E-05	0.2383731	A	V	0	0	RT	114
V639	639	2891	0.00151112	syn	a	1.11E-05	0.007345543	A	A	0	1	RT	114
V640	640	2892	0.000566111	nonsyn	t	1.11E-05	0.019607463	Y	H	1	0	RT	115
V641	641	2893	0.000263435	nonsyn	a	1.11E-05	0.0421356	Y	C	1	0	RT	115
V642	642	2894	0.004433453	syn	t	1.11E-05	0.002503692	Y	Y	0	0	RT	115
V643	643	2895	0.000190476	res	t	1.11E-05	0.058275	F	L	0	0	RT	116
V644	644	2896	0.001698787	res	t	1.11E-05	0.006534074	F	S	1	0	RT	116
V645	645	2897	0.007935149	res	t	1.11E-05	0.00139884	F	F	0	0	RT	116
V646	646	2898	0.001670792	nonsyn	t	1.11E-05	0.006643557	S	P	1	0	RT	117
V647	647	2899	0	nonsyn	c	2.41E-05	1	S	L	1	0	RT	117
V648	648	2900	0.00093927	syn	a	1.11E-05	0.01181769	S	S	0	1	RT	117
V649	649	2901	0.000727694	nonsyn	g	5.48E-05	0.075306409	V	I	0	0	RT	118
V650	650	2902	0.002424627	nonsyn	t	1.11E-05	0.004578024	V	A	0	0	RT	118
V651	651	2903	0.006869504	syn	t	1.11E-05	0.001615837	V	V	0	0	RT	118
V652	652	2904	0	nonsyn	c	2.41E-05	1	P	S	1	0	RT	119
V653	653	2905	0.000119048	nonsyn	c	2.41E-05	0.20244	P	L	1	0	RT	119
V654	654	2906	0.003150295	syn	c	2.41E-05	0.007650078	P	P	0	0	RT	119
V655	655	2907	0.005595808	syn	t	1.11E-05	0.001983628	L	L	0	0	RT	120
V656	656	2908	0.000604189	nonsyn	t	1.11E-05	0.018371733	L	S	1	0	RT	120
V657	657	2909	0.002296609	syn	a	1.11E-05	0.004833212	L	L	0	0	RT	120
V658	658	2910	0.000762135	nonsyn	g	5.48E-05	0.071903233	D	N	1	0	RT	121
V659	659	2911	0.001085134	nonsyn	a	1.11E-05	0.010229148	D	G	1	0	RT	121
V660	660	2912	0.003767685	syn	t	1.11E-05	0.002946106	D	D	0	0	RT	121
V661	661	2913	0.007263148	nonsyn	a	1.11E-05	0.001528263	K	E	1	0	RT	122
V662	662	2914	0.00221362	nonsyn	a	1.11E-05	0.005014411	K	R	0	0	RT	122
V663	663	2915	0.006172795	syn	a	1.11E-05	0.001798213	K	K	0	0	RT	122
V664	664	2916	0.00624067	nonsyn	g	5.48E-05	0.008781108	D	N	1	0	RT	123
V665	665	2917	0.001033812	nonsyn	a	1.11E-05	0.010736967	D	G	1	0	RT	123
V666	666	2918	0.001935696	syn	c	2.41E-05	0.012450303	D	D	0	0	RT	123
V667	667	2919	0.00124864	nonsyn	t	1.11E-05	0.008889672	F	L	0	0	RT	124
V668	668	2920	0.001290038	nonsyn	t	1.11E-05	0.008604397	F	S	1	0	RT	124
V669	669	2921	0.002462121	syn	c	2.41E-05	0.009788308	F	F	0	0	RT	124
V670	670	2922	0.001740752	nonsyn	a	1.11E-05	0.006376554	R	G	1	1	RT	125
V671	671	2923	0.000460087	nonsyn	g	5.48E-05	0.1191078	R	K	0	0	RT	125
V672	672	2924	0.008503468	syn	g	5.48E-05	0.006444429	R	R	0	0	RT	125
V673	673	2925	0.002666352	nonsyn	a	1.11E-05	0.004162992	K	E	1	0	RT	126
V674	674	2926	0.001375178	nonsyn	a	1.11E-05	0.00807168	K	R	0	0	RT	126
V675	675	2927	0.010026369	syn	g	5.48E-05	0.005465588	K	K	0	0	RT	126
V676	676	2928	0.00042517	nonsyn	t	1.11E-05	0.0261072	Y	H	1	0	RT	127
V677	677	2929	0.001034987	nonsyn	a	1.11E-05	0.010724769	Y	C	1	0	RT	127
V678	678	2930	0.011908981	syn	t	1.11E-05	0.00093207	Y	Y	0	0	RT	127
V679	679	2931	0.000740778	nonsyn	a	1.11E-05	0.01498424	T	A	1	0	RT	128
V680	680	2932	0	nonsyn	c	2.41E-05	1	T	I	1	0	RT	128
V681	681	2933	0.005503839	syn	t	1.11E-05	0.002016774	T	T	0	1	RT	128
V682	682	2934	0.000560826	nonsyn	g	5.48E-05	0.097712971	A	T	1	0	RT	129
V683	683	2935	0.000476861	nonsyn	c	2.41E-05	0.050538885	A	V	0	0	RT	129
V684	684	2936	0.002119402	syn	a	1.11E-05	0.005237326	A	A	0	1	RT	129
V685	685	2937	0.001117614	nonsyn	t	1.11E-05	0.009931871	F	L	0	0	RT	130
V686	686	2938	0.00106559	nonsyn	t	1.11E-05	0.010416769	F	S	1	0	RT	130
V687	687	2939	0.01690523	syn	t	1.11E-05	0.000656602	F	F	0	0	RT	130
V688	688	2940	0.000631313	nonsyn	a	1.11E-05	0.0175824	T	A	1	0	RT	131
V689	689	2941	0	nonsyn	c	2.41E-05	1	T	I	1	0	RT	131
V690	690	2942	0.006823247	syn	c	2.41E-05	0.003532043	T	T	0	0	RT	131
V691	691	2943	0.002955155	nonsyn	a	1.11E-05	0.003756148	I	V	0	1	RT	132
V692	692	2944	0.000949236	nonsyn	t	1.11E-05	0.011693615	I	T	1	0	RT	132
V693	693	2945	0.002109879	nonsyn	a	1.11E-05	0.005260964	I	M	0	0	RT	132
V694	694	2946	0.000390913	nonsyn	c	2.41E-05	0.061650478	P	S	1	0	RT	133
V695	695	2947	0.002116402	nonsyn	c	2.41E-05	0.01138725	P	L	1	0	RT	133
V696	696	2948	0.007608996	syn	t	1.11E-05	0.0014588	P	P	0	0	RT	133
V697	697	2949	0.0017923	nonsyn	a	1.11E-05	0.006193158	S	G	1	0	RT	134
V698	698	2950	0.001120943	nonsyn	g	5.48E-05	0.048887422	S	N	0	0	RT	134
V699	699	2951	0.00161878	syn	t	1.11E-05	0.006857015	S	S	0	0	RT	134
V700	700	2952	0.006154994	nonsyn	a	1.11E-05	0.001803414	I	V	0	0	RT	135
V701	701	2953	0.027543385	nonsyn	t	1.11E-05	0.000403001	I	T	1	0	RT	135
V702	702	2954	0.039350628	nonsyn	a	1.11E-05	0.000282079	I	M	0	0	RT	135
V703	703	2955	0.001561035	nonsyn	a	1.11E-05	0.007110666	N	D	1	0	RT	136
V704	704	2956	0.000578114	nonsyn	a	1.11E-05	0.019200371	N	S	0	0	RT	136
V705	705	2957	0.003784961	syn	c	2.41E-05	0.006367306	N	N	0	0	RT	136
V706	706	2958	0.001681225	nonsyn	a	1.11E-05	0.006602329	N	D	1	1	RT	137
V707	707	2959	0.00166511	nonsyn	a	1.11E-05	0.006666224	N	S	0	0	RT	137
V708	708	2960	0.002399808	syn	t	1.11E-05	0.004625371	N	N	0	1	RT	137
V709	709	2961	0.001748173	nonsyn	g	5.48E-05	0.031347005	E	K	1	0	RT	138
V710	710	2962	0.004232886	nonsyn	a	1.11E-05	0.002622324	E	G	1	0	RT	138
V711	711	2963	0.006875862	syn	g	5.48E-05	0.007969909	E	E	0	0	RT	138
V712	712	2964	0.002481365	nonsyn	a	1.11E-05	0.004473344	T	A	1	0	RT	139
V713	713	2965	0.000117302	nonsyn	c	2.41E-05	0.2054525	T	I	1	0	RT	139
V714	714	2966	0.003826404	syn	a	1.11E-05	0.002900896	T	T	0	1	RT	139
V715	715	2967	0.001477353	nonsyn	c	2.41E-05	0.016312958	P	S	1	0	RT	140
V716	716	2968	0.000591635	nonsyn	c	2.41E-05	0.040734605	P	L	1	0	RT	140
V717	717	2969	0.002940163	syn	a	1.11E-05	0.003775301	P	P	0	1	RT	140
V718	718	2970	0.000190476	nonsyn	g	5.48E-05	0.2877	G	R	1	0	RT	141
V719	719	2971	0.000181389	nonsyn	g	5.48E-05	0.3021124	G	E	1	0	RT	141
V720	720	2972	0.008736409	syn	g	5.48E-05	0.0062726	G	G	0	0	RT	141
V721	721	2973	0.015955588	nonsyn	a	1.11E-05	0.000695681	I	V	0	0	RT	142
V722	722	2974	0.001017741	nonsyn	t	1.11E-05	0.010906502	I	T	1	0	RT	142
V723	723	2975	0.00098667	syn	t	1.11E-05	0.011249961	I	I	0	0	RT	142
V724	724	2976	0.001677852	nonsyn	a	1.11E-05	0.0066156	R	G	1	0	RT	143
V725	725	2977	0.000228363	nonsyn	g	5.48E-05	0.2399692	R	K	0	0	RT	143
V726	726	2978	0.00610248	syn	a	1.11E-05	0.001818933	R	R	0	0	RT	143
V727	727	2979	0.000818881	nonsyn	t	1.11E-05	0.013555077	Y	H	1	0	RT	144
V728	728	2980	0.001121988	nonsyn	a	1.11E-05	0.009893152	Y	C	1	0	RT	144
V729	729	2981	0.003588095	syn	t	1.11E-05	0.003093563	Y	Y	0	0	RT	144
V730	730	2982	0	stop	c	2.41E-05	1	Q	*	1	0	RT	145
V731	731	2983	0.001109977	nonsyn	a	1.11E-05	0.010000208	Q	R	1	1	RT	145
V732	732	2984	0.010974101	syn	g	5.48E-05	0.004993575	Q	Q	0	0	RT	145
V733	733	2985	0.001241682	nonsyn	t	1.11E-05	0.008939484	Y	H	1	0	RT	146
V734	734	2986	0.000702821	nonsyn	a	1.11E-05	0.015793503	Y	C	1	0	RT	146
V735	735	2987	0.003380499	syn	c	2.41E-05	0.007129126	Y	Y	0	0	RT	146
V736	736	2988	0.001368172	nonsyn	a	1.11E-05	0.008113012	N	D	1	1	RT	147
V737	737	2989	0.001724832	nonsyn	a	1.11E-05	0.006435408	N	S	0	0	RT	147
V738	738	2990	0.002094899	syn	t	1.11E-05	0.005298584	N	N	0	1	RT	147
V739	739	2991	0.000235262	nonsyn	g	5.48E-05	0.232931314	V	M	0	0	RT	148
V740	740	2992	0.001834342	nonsyn	t	1.11E-05	0.006051217	V	A	0	1	RT	148
V741	741	2993	0.004547742	syn	g	5.48E-05	0.012049935	V	V	0	0	RT	148
V742	742	2994	0.000595238	nonsyn	c	2.41E-05	0.040488	L	F	0	0	RT	149
V743	743	2995	0.002329679	nonsyn	t	1.11E-05	0.004764606	L	P	1	0	RT	149
V744	744	2996	0.010272393	syn	t	1.11E-05	0.001080566	L	L	0	0	RT	149
V745	745	2997	0	nonsyn	c	2.41E-05	1	P	S	1	0	RT	150
V746	746	2998	0.000234412	nonsyn	c	2.41E-05	0.1028106	P	L	1	0	RT	150
V747	747	2999	0.003803321	syn	a	1.11E-05	0.002918502	P	P	0	1	RT	150
V748	748	3000	0	res	c	2.41E-05	1	Q	*	1	0	RT	151
V749	749	3001	0.002610178	res	a	1.11E-05	0.004252584	Q	R	1	1	RT	151
V750	750	3002	0.004730944	res	g	5.48E-05	0.011583312	Q	Q	0	0	RT	151
V751	751	3003	0.000323688	nonsyn	g	5.48E-05	0.169298585	G	R	1	0	RT	152
V752	752	3004	0.000278707	nonsyn	g	5.48E-05	0.1966224	G	E	1	0	RT	152
V753	753	3005	0.006654977	syn	a	1.11E-05	0.001667925	G	G	0	0	RT	152
V754	754	3006	0.002430266	nonsyn	t	1.11E-05	0.004567402	W	R	1	1	RT	153
V755	755	3007	0	stop	g	5.48E-05	1	W	*	1	0	RT	153
V756	756	3008	0	stop	g	5.48E-05	1	W	*	1	0	RT	153
V757	757	3009	0.001396093	nonsyn	a	1.11E-05	0.007950761	K	E	1	0	RT	154
V758	758	3010	0.002873607	nonsyn	a	1.11E-05	0.003862741	K	R	0	0	RT	154
V759	759	3011	0.007862608	syn	a	1.11E-05	0.001411745	K	K	0	0	RT	154
V760	760	3012	0	nonsyn	g	5.48E-05	1	G	R	1	0	RT	155
V761	761	3013	0.000430182	nonsyn	g	5.48E-05	0.127387842	G	E	1	0	RT	155
V762	762	3014	0.004551652	syn	a	1.11E-05	0.002438675	G	G	0	0	RT	155
V763	763	3015	0.001335346	nonsyn	t	1.11E-05	0.008312454	S	P	1	0	RT	156
V764	764	3016	0.000895621	nonsyn	c	2.41E-05	0.026908711	S	L	1	0	RT	156
V765	765	3017	0.003600097	syn	a	1.11E-05	0.00308325	S	S	0	1	RT	156
V766	766	3018	0.000333111	nonsyn	c	2.41E-05	0.0723482	P	S	1	0	RT	157
V767	767	3019	0.000524109	nonsyn	c	2.41E-05	0.0459828	P	L	1	0	RT	157
V768	768	3020	0.003182076	syn	a	1.11E-05	0.003488289	P	P	0	1	RT	157
V769	769	3021	0.000536913	nonsyn	g	5.48E-05	0.102065	A	T	1	0	RT	158
V770	770	3022	0.000462833	nonsyn	c	2.41E-05	0.052070606	A	V	0	0	RT	158
V771	771	3023	0.000536398	syn	a	1.11E-05	0.020693571	A	A	0	1	RT	158
V772	772	3024	0.001287662	nonsyn	a	1.11E-05	0.008620275	I	V	0	0	RT	159
V773	773	3025	0.001941842	nonsyn	t	1.11E-05	0.005716223	I	T	1	0	RT	159
V774	774	3026	0.000388391	nonsyn	a	1.11E-05	0.028579417	I	M	0	0	RT	159
V775	775	3027	0.001492521	nonsyn	t	1.11E-05	0.007437082	F	L	0	0	RT	160
V776	776	3028	0.001708142	nonsyn	t	1.11E-05	0.006498288	F	S	1	0	RT	160
V777	777	3029	0.009746655	syn	c	2.41E-05	0.002472643	F	F	0	0	RT	160
V778	778	3030	0	stop	c	2.41E-05	1	Q	*	1	0	RT	161
V779	779	3031	0.000641734	nonsyn	a	1.11E-05	0.0172969	Q	R	1	1	RT	161
V780	780	3032	0.002374027	syn	a	1.11E-05	0.004675599	Q	Q	0	0	RT	161
V781	781	3033	0.001573485	nonsyn	a	1.11E-05	0.007054405	S	G	1	0	RT	162
V782	782	3034	0.001087546	nonsyn	g	5.48E-05	0.050388667	S	N	0	0	RT	162
V783	783	3035	0.009107654	syn	t	1.11E-05	0.001218755	S	S	0	0	RT	162
V784	784	3036	0.001172708	nonsyn	a	1.11E-05	0.009465268	S	G	1	0	RT	163
V785	785	3037	0.001061571	nonsyn	g	5.48E-05	0.0516216	S	N	0	0	RT	163
V786	786	3038	0.001083388	syn	c	2.41E-05	0.022245024	S	S	0	0	RT	163
V787	787	3039	0.001583507	nonsyn	a	1.11E-05	0.007009757	M	V	0	1	RT	164
V788	788	3040	0.002133949	nonsyn	t	1.11E-05	0.005201624	M	T	1	1	RT	164
V789	789	3041	0.000493827	nonsyn	g	5.48E-05	0.11097	M	I	0	0	RT	164
V790	790	3042	0.001719843	nonsyn	a	1.11E-05	0.006454076	T	A	1	0	RT	165
V791	791	3043	0.002588686	nonsyn	c	2.41E-05	0.009309741	T	I	1	0	RT	165
V792	792	3044	0.003411075	syn	a	1.11E-05	0.003254106	T	T	0	1	RT	165
V793	793	3045	0.000697047	nonsyn	a	1.11E-05	0.015924331	K	E	1	0	RT	166
V794	794	3046	0.003655712	nonsyn	a	1.11E-05	0.003036345	K	R	0	0	RT	166
V795	795	3047	0.006991308	syn	a	1.11E-05	0.001587686	K	K	0	0	RT	166
V796	796	3048	0.000419463	nonsyn	a	1.11E-05	0.0264624	I	V	0	0	RT	167
V797	797	3049	0.000965131	nonsyn	t	1.11E-05	0.011501032	I	T	1	0	RT	167
V798	798	3050	0.005254356	syn	c	2.41E-05	0.004586671	I	I	0	0	RT	167
V799	799	3051	0.008755549	syn	t	1.11E-05	0.001267767	L	L	0	0	RT	168
V800	800	3052	0.000818825	nonsyn	t	1.11E-05	0.013556007	L	S	1	0	RT	168
V801	801	3053	0.00415115	syn	a	1.11E-05	0.002673958	L	L	0	0	RT	168
V802	802	3054	0	nonsyn	g	5.48E-05	1	E	K	1	0	RT	169
V803	803	3055	0.001593435	nonsyn	a	1.11E-05	0.006966081	E	G	1	0	RT	169
V804	804	3056	0.002637536	syn	g	5.48E-05	0.020776964	E	E	0	0	RT	169
V805	805	3057	0.00013245	nonsyn	c	2.41E-05	0.181955	P	S	1	0	RT	170
V806	806	3058	0	nonsyn	c	2.41E-05	1	P	L	1	0	RT	170
V807	807	3059	0.006729923	syn	t	1.11E-05	0.00164935	P	P	0	0	RT	170
V808	808	3060	0.007775517	nonsyn	t	1.11E-05	0.001427558	F	L	0	0	RT	171
V809	809	3061	0.000688854	nonsyn	t	1.11E-05	0.016113708	F	S	1	0	RT	171
V810	810	3062	0.002184904	syn	t	1.11E-05	0.005080314	F	F	0	0	RT	171
V811	811	3063	0.000870641	nonsyn	a	1.11E-05	0.01274923	R	G	1	0	RT	172
V812	812	3064	0.000463841	nonsyn	g	5.48E-05	0.118143818	R	K	0	0	RT	172
V813	813	3065	0.002736877	syn	a	1.11E-05	0.004055717	R	R	0	0	RT	172
V814	814	3066	0.001799087	nonsyn	a	1.11E-05	0.006169795	K	E	1	0	RT	173
V815	815	3067	0.003451933	nonsyn	a	1.11E-05	0.003215589	K	R	0	0	RT	173
V816	816	3068	0.006017072	syn	a	1.11E-05	0.001844751	K	K	0	0	RT	173
V817	817	3069	0	stop	c	2.41E-05	1	Q	*	1	0	RT	174
V818	818	3070	0.001523845	nonsyn	a	1.11E-05	0.007284204	Q	R	1	1	RT	174
V819	819	3071	0.002593638	syn	a	1.11E-05	0.004279702	Q	Q	0	0	RT	174
V820	820	3072	0.001573953	nonsyn	a	1.11E-05	0.007052308	N	D	1	0	RT	175
V821	821	3073	0.001041814	nonsyn	a	1.11E-05	0.010654494	N	S	0	0	RT	175
V822	822	3074	0.002463923	syn	t	1.11E-05	0.004505011	N	N	0	0	RT	175
V823	823	3075	0.001087172	nonsyn	c	2.41E-05	0.022167604	P	S	1	0	RT	176
V824	824	3076	0	nonsyn	c	2.41E-05	1	P	L	1	0	RT	176
V825	825	3077	0.000596466	syn	a	1.11E-05	0.018609618	P	P	0	1	RT	176
V826	826	3078	0.001134667	nonsyn	g	5.48E-05	0.048296124	D	N	1	0	RT	177
V827	827	3079	0.001670288	nonsyn	a	1.11E-05	0.00664556	D	G	1	0	RT	177
V828	828	3080	0.00893348	syn	c	2.41E-05	0.002697717	D	D	0	0	RT	177
V829	829	3081	0.003100351	nonsyn	a	1.11E-05	0.00358024	I	V	0	1	RT	178
V830	830	3082	0.000560178	nonsyn	t	1.11E-05	0.019815126	I	T	1	0	RT	178
V831	831	3083	0.001934042	nonsyn	a	1.11E-05	0.005739275	I	M	0	0	RT	178
V832	832	3084	0.004376168	nonsyn	g	5.48E-05	0.012522372	V	I	0	0	RT	179
V833	833	3085	0.000797505	nonsyn	t	1.11E-05	0.013918407	V	A	0	0	RT	179
V834	834	3086	0.00498154	syn	t	1.11E-05	0.002228227	V	V	0	0	RT	179
V835	835	3087	0.000798838	nonsyn	a	1.11E-05	0.013895182	I	V	0	0	RT	180
V836	836	3088	0.00126516	nonsyn	t	1.11E-05	0.008773595	I	T	1	0	RT	180
V837	837	3089	0.002494399	syn	c	2.41E-05	0.009661645	I	I	0	0	RT	180
V838	838	3090	0.001344618	res	t	1.11E-05	0.008255135	Y	H	1	0	RT	181
V839	839	3091	0.000498915	res	a	1.11E-05	0.022248294	Y	C	1	0	RT	181
V840	840	3092	0.00422878	res	t	1.11E-05	0.00262487	Y	Y	0	0	RT	181
V841	841	3093	0	stop	c	2.41E-05	1	Q	*	1	0	RT	182
V842	842	3094	0.001239637	nonsyn	a	1.11E-05	0.008954238	Q	R	1	1	RT	182
V843	843	3095	0.002283903	syn	a	1.11E-05	0.004860102	Q	Q	0	0	RT	182
V844	844	3096	0.000670646	nonsyn	t	1.11E-05	0.01655121	Y	H	1	0	RT	183
V845	845	3097	0.000326797	nonsyn	a	1.11E-05	0.033966	Y	C	1	0	RT	183
V846	846	3098	0.011812572	syn	c	2.41E-05	0.002040199	Y	Y	0	0	RT	183
V847	847	3099	0.036469687	res	a	1.11E-05	0.000304362	M	V	0	1	RT	184
V848	848	3100	0.000812997	res	t	1.11E-05	0.013653185	M	T	1	1	RT	184
V849	849	3101	0.001158294	res	g	5.48E-05	0.047310957	M	I	0	0	RT	184
V850	850	3102	0.00056962	nonsyn	g	5.48E-05	0.096204444	D	N	1	0	RT	185
V851	851	3103	0.001971409	nonsyn	a	1.11E-05	0.005630491	D	G	1	0	RT	185
V852	852	3104	0.001668546	syn	t	1.11E-05	0.006652499	D	D	0	1	RT	185
V853	853	3105	0.000261438	nonsyn	g	5.48E-05	0.20961	D	N	1	0	RT	186
V854	854	3106	0.00197077	nonsyn	a	1.11E-05	0.005632317	D	G	1	0	RT	186
V855	855	3107	0.002613545	syn	t	1.11E-05	0.004247105	D	D	0	0	RT	186
V856	856	3108	0.004193576	syn	t	1.11E-05	0.002646906	L	L	0	0	RT	187
V857	857	3109	0.001765911	nonsyn	t	1.11E-05	0.006285706	L	S	1	1	RT	187
V858	858	3110	0.009059617	syn	g	5.48E-05	0.006048821	L	L	0	0	RT	187
V859	859	3111	0.001977295	res	t	1.11E-05	0.005613731	Y	H	1	0	RT	188
V860	860	3112	0.001012718	res	a	1.11E-05	0.010960606	Y	C	1	0	RT	188
V861	861	3113	0.006001418	res	t	1.11E-05	0.001849563	Y	Y	0	1	RT	188
V862	862	3114	0.001530435	nonsyn	g	5.48E-05	0.035806822	V	I	0	0	RT	189
V863	863	3115	0.001701348	nonsyn	t	1.11E-05	0.00652424	V	A	0	0	RT	189
V864	864	3116	0.004641211	syn	a	1.11E-05	0.002391617	V	V	0	0	RT	189
V865	865	3117	0.000954728	res	g	5.48E-05	0.057398565	G	R	1	0	RT	190
V866	866	3118	0.003220428	res	g	5.48E-05	0.017016371	G	E	1	0	RT	190
V867	867	3119	0.002450236	res	a	1.11E-05	0.004530176	G	G	0	0	RT	190
V868	868	3120	0.000577456	nonsyn	t	1.11E-05	0.01922225	S	P	1	0	RT	191
V869	869	3121	0.0001443	nonsyn	c	2.41E-05	0.167013	S	F	1	0	RT	191
V870	870	3122	0.00066459	syn	t	1.11E-05	0.016702018	S	S	0	1	RT	191
V871	871	3123	0.0002918	nonsyn	g	5.48E-05	0.1877996	D	N	1	0	RT	192
V872	872	3124	0.001204471	nonsyn	a	1.11E-05	0.009215661	D	G	1	0	RT	192
V873	873	3125	0.006424113	syn	c	2.41E-05	0.003751491	D	D	0	0	RT	192
V874	874	3126	0.002148272	syn	t	1.11E-05	0.005166945	L	L	0	0	RT	193
V875	875	3127	0	nonsyn	t	1.11E-05	1	L	S	1	0	RT	193
V876	876	3128	0.001661244	syn	a	1.11E-05	0.006681739	L	L	0	0	RT	193
V877	877	3129	0.002914601	nonsyn	g	5.48E-05	0.018801888	E	K	1	0	RT	194
V878	878	3130	0.001284859	nonsyn	a	1.11E-05	0.008639082	E	G	1	0	RT	194
V879	879	3131	0.002181117	syn	a	1.11E-05	0.005089135	E	E	0	0	RT	194
V880	880	3132	0.000946674	nonsyn	a	1.11E-05	0.01172526	I	V	0	0	RT	195
V881	881	3133	0.000335374	nonsyn	t	1.11E-05	0.033097354	I	T	1	0	RT	195
V882	882	3134	0.001838425	nonsyn	a	1.11E-05	0.006037778	I	M	0	0	RT	195
V883	883	3135	0.003325414	nonsyn	g	5.48E-05	0.01647915	G	R	1	0	RT	196
V884	884	3136	0.000488093	nonsyn	g	5.48E-05	0.112273623	G	E	1	0	RT	196
V885	885	3137	0.02185347	syn	g	5.48E-05	0.002507611	G	G	0	0	RT	196
V886	886	3138	0	stop	c	2.41E-05	1	Q	*	1	0	RT	197
V887	887	3139	0.007004089	nonsyn	a	1.11E-05	0.001584789	Q	R	1	1	RT	197
V888	888	3140	0.018920925	syn	g	5.48E-05	0.002896264	Q	Q	0	0	RT	197
V889	889	3141	0.000679348	nonsyn	c	2.41E-05	0.0354752	H	Y	1	0	RT	198
V890	890	3142	0.001622002	nonsyn	a	1.11E-05	0.006843397	H	R	0	1	RT	198
V891	891	3143	0.001568486	syn	t	1.11E-05	0.007076889	H	H	0	0	RT	198
V892	892	3144	0.002218522	nonsyn	a	1.11E-05	0.005003332	R	G	1	0	RT	199
V893	893	3145	0.001063469	nonsyn	g	5.48E-05	0.051529481	R	K	0	0	RT	199
V894	894	3146	0.003111927	syn	a	1.11E-05	0.003566922	R	R	0	0	RT	199
V895	895	3147	0.018209582	nonsyn	a	1.11E-05	0.000609569	T	A	1	0	RT	200
V896	896	3148	0.00435143	nonsyn	c	2.41E-05	0.00553841	T	I	1	0	RT	200
V897	897	3149	0.001655931	syn	a	1.11E-05	0.006703178	T	T	0	1	RT	200
V898	898	3150	0.001119991	nonsyn	a	1.11E-05	0.009910793	K	E	1	0	RT	201
V899	899	3151	0.002363019	nonsyn	a	1.11E-05	0.004697381	K	R	0	0	RT	201
V900	900	3152	0.001522413	syn	a	1.11E-05	0.007291057	K	K	0	0	RT	201
V901	901	3153	0.003548684	nonsyn	a	1.11E-05	0.00312792	I	V	0	0	RT	202
V902	902	3154	0.000655591	nonsyn	t	1.11E-05	0.016931283	I	T	1	0	RT	202
V903	903	3155	0.000663501	nonsyn	a	1.11E-05	0.016729428	I	M	0	0	RT	202
V904	904	3156	0.009720513	nonsyn	g	5.48E-05	0.005637562	E	K	1	0	RT	203
V905	905	3157	0.004363168	nonsyn	a	1.11E-05	0.002544023	E	G	1	0	RT	203
V906	906	3158	0.01011248	syn	g	5.48E-05	0.005419046	E	E	0	0	RT	203
V907	907	3159	0.003202106	nonsyn	g	5.48E-05	0.017113739	E	K	1	0	RT	204
V908	908	3160	0.001111111	nonsyn	a	1.11E-05	0.00999	E	G	1	0	RT	204
V909	909	3161	0.007669247	syn	a	1.11E-05	0.001447339	E	E	0	0	RT	204
V910	910	3162	0.002160157	syn	c	2.41E-05	0.011156596	L	L	0	0	RT	205
V911	911	3163	0.001048177	nonsyn	t	1.11E-05	0.010589813	L	P	1	1	RT	205
V912	912	3164	0.014459859	syn	g	5.48E-05	0.003789802	L	L	0	0	RT	205
V913	913	3165	0.002000419	nonsyn	a	1.11E-05	0.005548839	R	G	1	0	RT	206
V914	914	3166	0.000547403	nonsyn	g	5.48E-05	0.100109106	R	K	0	0	RT	206
V915	915	3167	0.005514531	syn	a	1.11E-05	0.002012864	R	R	0	0	RT	206
V916	916	3168	0	stop	c	2.41E-05	1	Q	*	1	0	RT	207
V917	917	3169	0.010626107	nonsyn	a	1.11E-05	0.001044597	Q	R	1	1	RT	207
V918	918	3170	0.011103253	syn	a	1.11E-05	0.000999707	Q	Q	0	0	RT	207
V919	919	3171	0.000506757	nonsyn	c	2.41E-05	0.047557333	H	Y	1	0	RT	208
V920	920	3172	0.001225972	nonsyn	a	1.11E-05	0.009054037	H	R	0	1	RT	208
V921	921	3173	0.015474122	syn	t	1.11E-05	0.000717327	H	H	0	0	RT	208
V922	922	3174	0.00234248	syn	c	2.41E-05	0.010288243	L	L	0	0	RT	209
V923	923	3175	0.000720941	nonsyn	t	1.11E-05	0.015396554	L	P	1	1	RT	209
V924	924	3176	0.006519156	syn	g	5.48E-05	0.008405996	L	L	0	0	RT	209
V925	925	3177	0.002808878	res	t	1.11E-05	0.003951756	L	L	0	0	RT	210
V926	926	3178	0.000860581	res	t	1.11E-05	0.012898263	L	S	1	1	RT	210
V927	927	3179	0.025264754	res	g	5.48E-05	0.00216903	L	L	0	0	RT	210
V928	928	3180	0.002935506	nonsyn	a	1.11E-05	0.00378129	R	G	1	0	RT	211
V929	929	3181	0.007551874	nonsyn	g	5.48E-05	0.007256477	R	K	0	0	RT	211
V930	930	3182	0.014031402	syn	g	5.48E-05	0.003905526	R	R	0	0	RT	211
V931	931	3183	0.001080558	nonsyn	t	1.11E-05	0.010272473	W	R	1	1	RT	212
V932	932	3184	0	stop	g	5.48E-05	1	W	*	1	0	RT	212
V933	933	3185	0	stop	g	5.48E-05	1	W	*	1	0	RT	212
V934	934	3186	0.000443262	nonsyn	g	5.48E-05	0.1236288	G	R	1	0	RT	213
V935	935	3187	0.000842732	nonsyn	g	5.48E-05	0.065026617	G	E	1	0	RT	213
V936	936	3188	0.029269069	syn	a	1.11E-05	0.00037924	G	G	0	0	RT	213
V937	937	3189	0.00453497	nonsyn	t	1.11E-05	0.002447646	F	L	0	0	RT	214
V938	938	3190	0.000869565	nonsyn	t	1.11E-05	0.012765	F	S	1	0	RT	214
V939	939	3191	0.00258728	syn	t	1.11E-05	0.00429022	F	F	0	0	RT	214
V940	940	3192	0.0006077	res	a	1.11E-05	0.018265587	T	A	1	0	RT	215
V941	941	3193	0.003125492	res	c	2.41E-05	0.007710785	T	I	1	0	RT	215
V942	942	3194	0.0027773	res	c	2.41E-05	0.008677493	T	T	0	0	RT	215
V943	943	3195	0.00116843	nonsyn	a	1.11E-05	0.009499925	T	A	1	1	RT	216
V944	944	3196	0.000258282	nonsyn	c	2.41E-05	0.093308893	T	I	1	0	RT	216
V945	945	3197	0.001710867	syn	a	1.11E-05	0.00648794	T	T	0	1	RT	216
V946	946	3198	0.000235905	nonsyn	c	2.41E-05	0.1021599	P	S	1	0	RT	217
V947	947	3199	0.000246548	nonsyn	c	2.41E-05	0.0977496	P	L	1	0	RT	217
V948	948	3200	0.001522551	syn	a	1.11E-05	0.007290397	P	P	0	1	RT	217
V949	949	3201	0	nonsyn	g	5.48E-05	1	D	N	1	0	RT	218
V950	950	3202	0.0013869	nonsyn	a	1.11E-05	0.008003461	D	G	1	0	RT	218
V951	951	3203	0.001874473	syn	c	2.41E-05	0.012856948	D	D	0	0	RT	218
V952	952	3204	0.006584233	res	a	1.11E-05	0.001685846	K	E	1	1	RT	219
V953	953	3205	0.000980511	res	a	1.11E-05	0.011320628	K	R	0	0	RT	219
V954	954	3206	0.002821973	res	a	1.11E-05	0.003933419	K	K	0	0	RT	219
V955	955	3207	0.001677336	nonsyn	a	1.11E-05	0.006617637	K	E	1	0	RT	220
V956	956	3208	0.001750941	nonsyn	a	1.11E-05	0.006339447	K	R	0	0	RT	220
V957	957	3209	0.005311437	syn	a	1.11E-05	0.00208983	K	K	0	0	RT	220
V958	958	3210	0.003858785	nonsyn	c	2.41E-05	0.006245489	H	Y	1	0	RT	221
V959	959	3211	0.001864514	nonsyn	a	1.11E-05	0.005953295	H	R	0	1	RT	221
V960	960	3212	0.002154013	syn	t	1.11E-05	0.005153173	H	H	0	0	RT	221
V961	961	3213	0	stop	c	2.41E-05	1	Q	*	1	0	RT	222
V962	962	3214	0.001650097	nonsyn	a	1.11E-05	0.006726879	Q	R	1	1	RT	222
V963	963	3215	0.001310087	syn	g	5.48E-05	0.041829293	Q	Q	0	0	RT	222
V964	964	3216	0.011376537	nonsyn	a	1.11E-05	0.000975692	K	E	1	0	RT	223
V965	965	3217	0.00089612	nonsyn	a	1.11E-05	0.012386734	K	R	0	0	RT	223
V966	966	3218	0.004453589	syn	a	1.11E-05	0.002492372	K	K	0	0	RT	223
V967	967	3219	0.000999609	nonsyn	g	5.48E-05	0.054821417	E	K	1	0	RT	224
V968	968	3220	0.00133198	nonsyn	a	1.11E-05	0.008333456	E	G	1	0	RT	224
V969	969	3221	0.003079394	syn	a	1.11E-05	0.003604606	E	E	0	0	RT	224
V970	970	3222	0	res	c	2.41E-05	1	P	S	1	0	RT	225
V971	971	3223	0	res	c	2.41E-05	1	P	L	1	0	RT	225
V972	972	3224	0.014340927	res	t	1.11E-05	0.000774009	P	P	0	0	RT	225
V973	973	3225	0	nonsyn	c	2.41E-05	1	P	S	1	0	RT	226
V974	974	3226	0.000250117	nonsyn	c	2.41E-05	0.096355013	P	L	1	0	RT	226
V975	975	3227	0.003338981	syn	a	1.11E-05	0.003324368	P	P	0	1	RT	226
V976	976	3228	0.002971995	nonsyn	t	1.11E-05	0.003734865	F	L	0	0	RT	227
V977	977	3229	0.001786672	nonsyn	t	1.11E-05	0.006212668	F	S	1	0	RT	227
V978	978	3230	0.008246208	syn	c	2.41E-05	0.002922555	F	F	0	0	RT	227
V979	979	3231	0.000937993	nonsyn	c	2.41E-05	0.025693144	L	F	0	0	RT	228
V980	980	3232	0.001671792	nonsyn	t	1.11E-05	0.006639583	L	P	1	0	RT	228
V981	981	3233	0.001929012	syn	t	1.11E-05	0.00575424	L	L	0	0	RT	228
V982	982	3234	0.000420567	nonsyn	t	1.11E-05	0.026392935	W	R	1	1	RT	229
V983	983	3235	0	stop	g	5.48E-05	1	W	*	1	0	RT	229
V984	984	3236	0	stop	g	5.48E-05	1	W	*	1	0	RT	229
