# Supplementary material for: Within-patient mutation frequencies reveal fitness costs of CpG dinucleotides and drastic amino acid changes in HIV
Source: PLoS Genet. 2018 Jun 28;14(6):e1007420. doi: 10.1371/journal.pgen.1007420 (PMC6023119; doi:10.1371/journal.pgen.1007420)
Supplement: S2 File — (CSV) [file pgen.1007420.s013.csv]

	num	HXB2Pos	colMeansTsZanini	TypeOfSite	WTnt	TSmutrate	EstSelCoeff	WTAA	MUTAA
V1	1	2253	0.000206706	overlap	c	2.41E-05	0.116590922	P	S
V2	2	2254	0.000345213	overlap	c	2.41E-05	0.069811971	P	L
V3	3	2255	0.00109121	overlap	t	1.11E-05	0.010172192	P	P
V4	4	2256	0.000166674	overlap	c	2.41E-05	0.144593493	Q	*
V5	5	2257	0.000287168	overlap	a	1.11E-05	0.038653377	Q	R
V6	6	2258	0.001676071	exclude	g	5.48E-05	0.032695517	Q	Q
V7	7	2259	0.000338827	overlap	a	1.11E-05	0.032760128	I	V
V8	8	2260	0.000948083	overlap	t	1.11E-05	0.011707837	I	T
V9	9	2261	0.000153646	overlap	c	2.41E-05	0.156853616	I	I
V10	10	2262	0.000999998	overlap	a	1.11E-05	0.011100025	T	A
V11	11	2263	7.73E-05	overlap	c	2.41E-05	0.311922772	T	I
V12	12	2264	0.001022458	overlap	t	1.11E-05	0.010856195	T	T
V13	13	2265	7.08E-05	overlap	c	2.41E-05	0.340381146	L	F
V14	14	2266	0.000711978	overlap	t	1.11E-05	0.015590366	L	P
V15	15	2267	0.00012466	overlap	t	1.11E-05	0.089042236	L	L
V16	16	2268	0.000485429	overlap	t	1.11E-05	0.02286635	W	R
V17	17	2269	0.000121338	overlap	g	5.48E-05	0.451632397	W	*
V18	18	2270	0.000546649	overlap	g	5.48E-05	0.100247132	W	*
V19	19	2271	0.000237455	overlap	c	2.41E-05	0.1014931	Q	*
V20	20	2272	0.001166238	overlap	a	1.11E-05	0.009517785	Q	R
V21	21	2273	0.004124564	exclude	a	1.11E-05	0.002691194	Q	Q
V22	22	2274	0.000200357	overlap	c	2.41E-05	0.120285259	R	*
V23	23	2275	0.000288457	overlap	g	5.48E-05	0.18997662	R	Q
V24	24	2276	0.000892659	overlap	a	1.11E-05	0.01243476	R	R
V25	25	2277	0.000188597	overlap	c	2.41E-05	0.127785656	P	S
V26	26	2278	0.000231712	overlap	c	2.41E-05	0.104008245	P	L
V27	27	2279	0.000385697	overlap	c	2.41E-05	0.062484241	P	P
V28	28	2280	0.000592932	overlap	c	2.41E-05	0.040645443	L	F
V29	29	2281	0.000530662	overlap	t	1.11E-05	0.020917262	L	P
V30	30	2282	0.014362669	exclude	c	2.41E-05	0.001677961	L	L
V31	31	2283	0.00083687	overlap	g	5.48E-05	0.065482069	V	I
V32	32	2284	0.000709856	overlap	t	1.11E-05	0.015636978	V	A
V33	33	2285	0.00096267	overlap	c	2.41E-05	0.025034549	V	V
V34	34	2286	0.010724635	exclude	a	1.11E-05	0.001035	T	A
V35	35	2287	0.00017995	overlap	c	2.41E-05	0.133926342	T	I
V36	36	2288	0.000403838	overlap	a	1.11E-05	0.0274863	T	T
V37	37	2289	0.001772119	exclude	a	1.11E-05	0.006263687	I	V
V38	38	2290	0.000164502	overlap	t	1.11E-05	0.06747619	I	T
V39	39	2291	0.000855539	overlap	a	1.11E-05	0.01297427	I	M
V40	40	2292	0.000306319	nonsyn	a	1.11E-05	0.036236683	K	E
V41	41	2293	0.007352066	nonsyn	a	1.11E-05	0.00150978	K	R
V42	42	2294	0.008702961	exclude	g	5.48E-05	0.006296708	K	K
V43	43	2295	0.001826728	exclude	a	1.11E-05	0.006076437	I	V
V44	44	2296	0.000257515	nonsyn	t	1.11E-05	0.043104339	I	T
V45	45	2297	0.000618926	nonsyn	a	1.11E-05	0.017934294	I	M
V46	46	2298	0.000795207	nonsyn	g	5.48E-05	0.068912849	G	R
V47	47	2299	0.00209526	nonsyn	g	5.48E-05	0.026154278	G	E
V48	48	2300	0.00244878	exclude	g	5.48E-05	0.022378488	G	G
V49	49	2301	0.000434787	nonsyn	g	5.48E-05	0.126038674	G	R
V50	50	2302	0.000405535	nonsyn	g	5.48E-05	0.13513	G	E
V51	51	2303	0.005318766	exclude	g	5.48E-05	0.010303141	G	G
V52	52	2304	0.000133738	stop	c	2.41E-05	0.180202835	Q	*
V53	53	2305	0.000655376	nonsyn	a	1.11E-05	0.016936843	Q	R
V54	54	2306	0.002226047	exclude	a	1.11E-05	0.004986418	Q	Q
V55	55	2307	0.021804831	exclude	c	2.41E-05	0.00110526	L	L
V56	56	2308	0.000349122	nonsyn	t	1.11E-05	0.031794078	L	P
V57	57	2309	0.000639376	exclude	a	1.11E-05	0.01736068	L	L
V58	58	2310	0.000606567	nonsyn	a	1.11E-05	0.018299709	K	E
V59	59	2311	0.021667301	nonsyn	a	1.11E-05	0.000512293	K	R
V60	60	2312	0.020782749	exclude	g	5.48E-05	0.002636802	K	K
V61	61	2313	0.000757381	nonsyn	g	5.48E-05	0.072354577	E	K
V62	62	2314	0.000766024	nonsyn	a	1.11E-05	0.014490405	E	G
V63	63	2315	0.002004506	exclude	a	1.11E-05	0.005537524	E	E
V64	64	2316	0.000524015	nonsyn	g	5.48E-05	0.104577244	A	T
V65	65	2317	0.000161262	nonsyn	c	2.41E-05	0.149446653	A	V
V66	66	2318	0.005476822	syn	t	1.11E-05	0.002026723	A	A
V67	67	2319	0.000610208	syn	c	2.41E-05	0.039494723	L	L
V68	68	2320	0.000383812	nonsyn	t	1.11E-05	0.028920372	L	P
V69	69	2321	0.009567401	exclude	a	1.11E-05	0.00116019	L	L
V70	70	2322	0.001089145	syn	t	1.11E-05	0.010191479	L	L
V71	71	2323	0.000206778	nonsyn	t	1.11E-05	0.053680701	L	S
V72	72	2324	0.004852369	syn	a	1.11E-05	0.002287543	L	L
V73	73	2325	0.000591415	nonsyn	g	5.48E-05	0.092659078	D	N
V74	74	2326	0.001018579	nonsyn	a	1.11E-05	0.010897532	D	G
V75	75	2327	0.003673463	exclude	t	1.11E-05	0.003021672	D	D
V76	76	2328	0.001032782	nonsyn	a	1.11E-05	0.010747666	T	A
V77	77	2329	0.000152858	nonsyn	c	2.41E-05	0.157662773	T	I
V78	78	2330	0.001098326	syn	a	1.11E-05	0.010106286	T	T
V79	79	2331	0.000646689	nonsyn	g	5.48E-05	0.08473929	G	R
V80	80	2332	0.000173334	nonsyn	g	5.48E-05	0.316152551	G	E
V81	81	2333	0.001785709	syn	a	1.11E-05	0.006216017	G	G
V82	82	2334	0.000191505	nonsyn	g	5.48E-05	0.286153752	A	T
V83	83	2335	0.000249111	nonsyn	c	2.41E-05	0.096744118	A	V
V84	84	2336	0.002674076	syn	a	1.11E-05	0.004150967	A	A
V85	85	2337	0.000118489	nonsyn	g	5.48E-05	0.462490344	D	N
V86	86	2338	0.000931731	nonsyn	a	1.11E-05	0.01191331	D	G
V87	87	2339	0.003206064	syn	t	1.11E-05	0.00346219	D	D
V88	88	2340	0.000969875	nonsyn	g	5.48E-05	0.05650215	D	N
V89	89	2341	0.001077099	nonsyn	a	1.11E-05	0.010305463	D	G
V90	90	2342	0.001053849	syn	t	1.11E-05	0.01053282	D	D
V91	91	2343	0.000755234	nonsyn	a	1.11E-05	0.014697425	T	A
V92	92	2344	0.000167265	nonsyn	c	2.41E-05	0.14408311	T	I
V93	93	2345	0.000815857	syn	a	1.11E-05	0.013605325	T	T
V94	94	2346	9.28E-05	nonsyn	g	5.48E-05	0.590573854	V	I
V95	95	2347	0.000236818	nonsyn	t	1.11E-05	0.046871521	V	A
V96	96	2348	0.002216027	syn	a	1.11E-05	0.005008965	V	V
V97	97	2349	0.001161175	syn	t	1.11E-05	0.009559279	L	L
V98	98	2350	6.43E-05	nonsyn	t	1.11E-05	0.172635518	L	S
V99	99	2351	0.001154116	syn	a	1.11E-05	0.009617747	L	L
V100	100	2352	0.001324178	nonsyn	g	5.48E-05	0.041384153	E	K
V101	101	2353	0.000934782	nonsyn	a	1.11E-05	0.011874421	E	G
V102	102	2354	0.01232303	syn	a	1.11E-05	0.000900752	E	E
V103	103	2355	0.001465565	nonsyn	g	5.48E-05	0.037391723	E	K
V104	104	2356	0.00071509	nonsyn	a	1.11E-05	0.015522511	E	G
V105	105	2357	0.00785462	exclude	a	1.11E-05	0.001413181	E	E
V106	106	2358	0.010169657	nonsyn	a	1.11E-05	0.001091482	M	V
V107	107	2359	0.009867786	nonsyn	t	1.11E-05	0.001124872	M	T
V108	108	2360	0.049935322	exclude	g	5.48E-05	0.00109742	M	I
V109	109	2361	0.01566737	nonsyn	a	1.11E-05	0.000708479	N	D
V110	110	2362	0.02421488	nonsyn	a	1.11E-05	0.000458396	N	S
V111	111	2363	0.007605413	syn	t	1.11E-05	0.001459487	N	N
V112	112	2364	0.000532792	syn	t	1.11E-05	0.020833649	L	L
V113	113	2365	0.000157962	nonsyn	t	1.11E-05	0.070269881	L	S
V114	114	2366	0.003158607	syn	g	5.48E-05	0.017349422	L	L
V115	115	2367	0.001550413	nonsyn	c	2.41E-05	0.015544243	P	S
V116	116	2368	0.000496573	nonsyn	c	2.41E-05	0.048532626	P	L
V117	117	2369	0.000947254	syn	a	1.11E-05	0.011718077	P	P
V118	118	2370	9.50E-05	nonsyn	g	5.48E-05	0.576702232	G	R
V119	119	2371	0.000303772	nonsyn	g	5.48E-05	0.180398262	G	E
V120	120	2372	0.003683811	syn	a	1.11E-05	0.003013184	G	G
V121	121	2373	0.000999034	nonsyn	a	1.11E-05	0.011110738	R	G
V122	122	2374	0.018857528	exclude	g	5.48E-05	0.002906001	R	K
V123	123	2375	0.001549368	syn	a	1.11E-05	0.007164209	R	R
V124	124	2376	0.000356595	nonsyn	t	1.11E-05	0.03112776	W	R
V125	125	2377	0.000892366	stop	g	5.48E-05	0.061409772	W	*
V126	126	2378	0.002869147	stop	g	5.48E-05	0.019099757	W	*
V127	127	2379	0.002104591	nonsyn	a	1.11E-05	0.005274185	K	E
V128	128	2380	0.002439922	nonsyn	a	1.11E-05	0.004549326	K	R
V129	129	2381	0.004204293	syn	a	1.11E-05	0.002640159	K	K
V130	130	2382	0.00013264	nonsyn	c	2.41E-05	0.181694484	P	S
V131	131	2383	0.000117395	nonsyn	c	2.41E-05	0.205289789	P	L
V132	132	2384	0.001618299	syn	a	1.11E-05	0.006859053	P	P
V133	133	2385	0.000310714	nonsyn	a	1.11E-05	0.035724145	K	E
V134	134	2386	0.002108423	nonsyn	a	1.11E-05	0.005264598	K	R
V135	135	2387	0.000777131	syn	a	1.11E-05	0.014283312	K	K
V136	136	2388	0.000452299	res	a	1.11E-05	0.024541299	M	V
V137	137	2389	0.000179284	res	t	1.11E-05	0.061912985	M	T
V138	138	2390	0.008606023	res	g	5.48E-05	0.006367633	M	I
V139	139	2391	0.00097299	nonsyn	a	1.11E-05	0.011408133	I	V
V140	140	2392	0.000104423	nonsyn	t	1.11E-05	0.106298748	I	T
V141	141	2393	0.000595284	nonsyn	a	1.11E-05	0.018646563	I	M
V142	142	2394	0.000260398	nonsyn	g	5.48E-05	0.210446709	G	R
V143	143	2395	0.000172286	nonsyn	g	5.48E-05	0.31807519	G	E
V144	144	2396	0.00516986	exclude	g	5.48E-05	0.0105999	G	G
V145	145	2397	0.000238927	nonsyn	g	5.48E-05	0.229358718	G	R
V146	146	2398	0.00161404	nonsyn	g	5.48E-05	0.03395208	G	E
V147	147	2399	0.001011567	syn	a	1.11E-05	0.010973078	G	G
V148	148	2400	0.001057462	nonsyn	a	1.11E-05	0.010496834	I	V
V149	149	2401	0.000140975	nonsyn	t	1.11E-05	0.078737262	I	T
V150	150	2402	0.00155209	syn	t	1.11E-05	0.007151645	I	I
V151	151	2403	0.000231079	nonsyn	g	5.48E-05	0.237147917	G	R
V152	152	2404	0.000383221	nonsyn	g	5.48E-05	0.142998508	G	E
V153	153	2405	0.020067399	syn	a	1.11E-05	0.000553136	G	G
V154	154	2406	0.000198235	nonsyn	g	5.48E-05	0.276440237	G	S
V155	155	2407	0.000102055	nonsyn	g	5.48E-05	0.536964224	G	D
V156	156	2408	0.005891123	syn	t	1.11E-05	0.001884191	G	G
V157	157	2409	0.000159177	nonsyn	t	1.11E-05	0.069733554	F	L
V158	158	2410	7.66E-05	nonsyn	t	1.11E-05	0.144967856	F	S
V159	159	2411	0.003068422	syn	t	1.11E-05	0.003617494	F	F
V160	160	2412	0.00013491	nonsyn	a	1.11E-05	0.082276876	I	V
V161	161	2413	0.000108724	nonsyn	t	1.11E-05	0.102093624	I	T
V162	162	2414	0.003365054	syn	c	2.41E-05	0.007161847	I	I
V163	163	2415	0.000499538	nonsyn	a	1.11E-05	0.022220525	K	E
V164	164	2416	0.000559393	nonsyn	a	1.11E-05	0.019842927	K	R
V165	165	2417	0.004273706	exclude	a	1.11E-05	0.002597277	K	K
V166	166	2418	0.000112061	nonsyn	g	5.48E-05	0.489019539	V	I
V167	167	2419	0.000200509	nonsyn	t	1.11E-05	0.055358983	V	A
V168	168	2420	0.003318732	syn	a	1.11E-05	0.003344651	V	V
V169	169	2421	0.000769402	nonsyn	a	1.11E-05	0.014426787	R	G
V170	170	2422	0.000919596	nonsyn	g	5.48E-05	0.059591399	R	K
V171	171	2423	0.004026986	exclude	a	1.11E-05	0.002756404	R	R
V172	172	2424	0.000147424	stop	c	2.41E-05	0.163474139	Q	*
V173	173	2425	0.00077465	nonsyn	a	1.11E-05	0.014329046	Q	R
V174	174	2426	0.009817693	exclude	g	5.48E-05	0.00558176	Q	Q
V175	175	2427	0.000332124	nonsyn	t	1.11E-05	0.033421218	Y	H
V176	176	2428	0.000531538	nonsyn	a	1.11E-05	0.020882793	Y	C
V177	177	2429	0.003485882	syn	t	1.11E-05	0.003184273	Y	Y
V178	178	2430	0.000240857	nonsyn	g	5.48E-05	0.227521306	D	N
V179	179	2431	0.000970711	nonsyn	a	1.11E-05	0.011434912	D	G
V180	180	2432	0.00350801	syn	t	1.11E-05	0.003164188	D	D
V181	181	2433	0.005348102	stop	c	2.41E-05	0.004506272	Q	*
V182	182	2434	0.000386165	nonsyn	a	1.11E-05	0.028744215	Q	R
V183	183	2435	0.017856625	exclude	g	5.48E-05	0.003068889	Q	Q
V184	184	2436	0.004118176	nonsyn	a	1.11E-05	0.002695368	I	V
V185	185	2437	0.000133051	nonsyn	t	1.11E-05	0.083426908	I	T
V186	186	2438	0.004800003	nonsyn	a	1.11E-05	0.002312499	I	M
V187	187	2439	0.007821542	nonsyn	c	2.41E-05	0.003081234	L	F
V188	188	2440	0.02772088	nonsyn	t	1.11E-05	0.00040042	L	P
V189	189	2441	0.030380702	exclude	c	2.41E-05	0.000793267	L	L
V190	190	2442	0.000772393	nonsyn	a	1.11E-05	0.014370926	I	V
V191	191	2443	0.000333791	nonsyn	t	1.11E-05	0.033254351	I	T
V192	192	2444	0.000796497	nonsyn	a	1.11E-05	0.013936017	I	M
V193	193	2445	0.002366818	nonsyn	g	5.48E-05	0.023153448	E	K
V194	194	2446	0.000366802	nonsyn	a	1.11E-05	0.030261537	E	G
V195	195	2447	0.009015432	syn	a	1.11E-05	0.001231222	E	E
V196	196	2448	0.000846348	nonsyn	a	1.11E-05	0.013115172	I	V
V197	197	2449	0.000140131	nonsyn	t	1.11E-05	0.079211458	I	T
V198	198	2450	0.010249776	exclude	c	2.41E-05	0.002351271	I	I
V199	199	2451	0.000131427	nonsyn	t	1.11E-05	0.084457213	C	R
V200	200	2452	0.001615382	nonsyn	g	5.48E-05	0.03392387	C	Y
V201	201	2453	0.008196105	syn	t	1.11E-05	0.001354302	C	C
V202	202	2454	0.000231006	nonsyn	g	5.48E-05	0.237223145	G	R
V203	203	2455	0.001628821	nonsyn	g	5.48E-05	0.033643962	G	E
V204	204	2456	0.010518973	syn	a	1.11E-05	0.001055236	G	G
V205	205	2457	0.01225466	exclude	c	2.41E-05	0.001966599	H	Y
V206	206	2458	0.000358789	nonsyn	a	1.11E-05	0.030937409	H	R
V207	207	2459	0.001159607	exclude	t	1.11E-05	0.009572207	H	H
V208	208	2460	0.000416306	nonsyn	a	1.11E-05	0.026663054	K	E
V209	209	2461	0.003365011	nonsyn	a	1.11E-05	0.003298652	K	R
V210	210	2462	0.003510251	exclude	a	1.11E-05	0.003162167	K	K
V211	211	2463	0.000525651	nonsyn	g	5.48E-05	0.104251684	A	T
V212	212	2464	0.000584164	nonsyn	c	2.41E-05	0.041255521	A	V
V213	213	2465	0.003376858	syn	t	1.11E-05	0.003287079	A	A
V214	214	2466	0.010100892	nonsyn	a	1.11E-05	0.001098913	I	V
V215	215	2467	0.00155699	nonsyn	t	1.11E-05	0.007129138	I	T
V216	216	2468	0.001764191	nonsyn	a	1.11E-05	0.006291838	I	M
V217	217	2469	0.000111962	nonsyn	g	5.48E-05	0.489452975	G	S
V218	218	2470	0.000220828	nonsyn	g	5.48E-05	0.248156405	G	D
V219	219	2471	0.000694019	syn	t	1.11E-05	0.015993797	G	G
V220	220	2472	0.000479953	nonsyn	a	1.11E-05	0.023127246	T	A
V221	221	2473	0.000174071	nonsyn	c	2.41E-05	0.138449005	T	I
V222	222	2474	0.001530426	syn	a	1.11E-05	0.007252881	T	T
V223	223	2475	0.00055209	nonsyn	g	5.48E-05	0.099259263	V	I
V224	224	2476	0.000232029	nonsyn	t	1.11E-05	0.047838936	V	A
V225	225	2477	0.030747866	syn	a	1.11E-05	0.000361001	V	V
V226	226	2478	0.001580978	syn	t	1.11E-05	0.007020971	L	L
V227	227	2479	0.000195214	nonsyn	t	1.11E-05	0.056860589	L	S
V228	228	2480	0.002901657	syn	a	1.11E-05	0.0038254	L	L
V229	229	2481	0.004764718	nonsyn	g	5.48E-05	0.011501204	V	I
V230	230	2482	0.00030706	nonsyn	t	1.11E-05	0.036149236	V	A
V231	231	2483	0.001094733	syn	a	1.11E-05	0.010139459	V	V
V232	232	2484	0.00025116	nonsyn	g	5.48E-05	0.218187761	G	R
V233	233	2485	0.000262379	nonsyn	g	5.48E-05	0.20885832	G	E
V234	234	2486	0.002699479	syn	a	1.11E-05	0.004111904	G	G
V235	235	2487	0.000718836	nonsyn	c	2.41E-05	0.033526428	P	S
V236	236	2488	0.000283061	nonsyn	c	2.41E-05	0.085140632	P	L
V237	237	2489	0.013919061	syn	t	1.11E-05	0.000797468	P	P
V238	238	2490	0.000414746	nonsyn	a	1.11E-05	0.026763352	T	A
V239	239	2491	0.000339822	nonsyn	c	2.41E-05	0.070919471	T	I
V240	240	2492	0.004477818	syn	a	1.11E-05	0.002478886	T	T
V241	241	2493	0.000127505	nonsyn	c	2.41E-05	0.189012677	P	S
V242	242	2494	0.00013554	nonsyn	c	2.41E-05	0.177807756	P	L
V243	243	2495	0.001834657	syn	t	1.11E-05	0.006050179	P	P
V244	244	2496	0.002240375	res	g	5.48E-05	0.024460191	V	I
V245	245	2497	0.000810212	res	t	1.11E-05	0.013700119	V	A
V246	246	2498	0.000687144	res	c	2.41E-05	0.035072725	V	V
V247	247	2499	0.000996478	nonsyn	a	1.11E-05	0.011139228	N	D
V248	248	2500	0.00056822	nonsyn	a	1.11E-05	0.019534677	N	S
V249	249	2501	0.003793116	syn	c	2.41E-05	0.006353615	N	N
V250	250	2502	0.000352074	res	a	1.11E-05	0.031527436	I	V
V251	251	2503	0.000108874	res	t	1.11E-05	0.101952691	I	T
V252	252	2504	0.000159872	res	a	1.11E-05	0.069430674	I	M
V253	253	2505	0.000522804	nonsyn	a	1.11E-05	0.021231664	I	V
V254	254	2506	8.82E-05	nonsyn	t	1.11E-05	0.125882414	I	T
V255	255	2507	0.002465307	syn	t	1.11E-05	0.004502482	I	I
V256	256	2508	0.000314951	nonsyn	g	5.48E-05	0.173995203	G	R
V257	257	2509	0.000876185	nonsyn	g	5.48E-05	0.062543862	G	E
V258	258	2510	0.002881966	syn	a	1.11E-05	0.003851537	G	G
V259	259	2511	0.012058113	exclude	a	1.11E-05	0.000920542	R	G
V260	260	2512	0.005512453	nonsyn	g	5.48E-05	0.009941127	R	K
V261	261	2513	0.008049837	syn	a	1.11E-05	0.00137891	R	R
V262	262	2514	0.000313131	nonsyn	a	1.11E-05	0.035448368	N	D
V263	263	2515	0.000542911	nonsyn	a	1.11E-05	0.020445349	N	S
V264	264	2516	0.01231055	syn	t	1.11E-05	0.000901666	N	N
V265	265	2517	0.010817458	exclude	c	2.41E-05	0.00222788	L	L
V266	266	2518	0.000108222	nonsyn	t	1.11E-05	0.102566504	L	P
V267	267	2519	0.001979823	syn	g	5.48E-05	0.027679247	L	L
V268	268	2520	0.001356941	syn	t	1.11E-05	0.008180163	L	L
V269	269	2521	0.000384159	nonsyn	t	1.11E-05	0.028894294	L	S
V270	270	2522	0.00093463	syn	g	5.48E-05	0.058632844	L	L
V271	271	2523	0.000660961	nonsyn	a	1.11E-05	0.016793735	T	A
V272	272	2524	0.000178672	nonsyn	c	2.41E-05	0.134884321	T	I
V273	273	2525	0.0077374	syn	t	1.11E-05	0.00143459	T	T
V274	274	2526	0.000127225	stop	c	2.41E-05	0.189428577	Q	*
V275	275	2527	0.004483418	nonsyn	a	1.11E-05	0.00247579	Q	R
V276	276	2528	0.009359066	syn	g	5.48E-05	0.005855285	Q	Q
V277	277	2529	0.033241382	exclude	a	1.11E-05	0.000333921	I	V
V278	278	2530	0.000415432	nonsyn	t	1.11E-05	0.026719195	I	T
V279	279	2531	0.000468979	syn	t	1.11E-05	0.023668417	I	I
V280	280	2532	0.000757642	nonsyn	g	5.48E-05	0.07232965	G	S
V281	281	2533	0.000193429	nonsyn	g	5.48E-05	0.283308589	G	D
V282	282	2534	0.012665484	exclude	t	1.11E-05	0.000876398	G	G
V283	283	2535	0.000491769	nonsyn	t	1.11E-05	0.022571567	C	R
V284	284	2536	0.000297465	nonsyn	g	5.48E-05	0.184223555	C	Y
V285	285	2537	0.010641173	exclude	c	2.41E-05	0.002264788	C	C
V286	286	2538	0.000541043	nonsyn	a	1.11E-05	0.020515919	T	A
V287	287	2539	0.000248562	nonsyn	c	2.41E-05	0.096957819	T	I
V288	288	2540	0.01624608	exclude	t	1.11E-05	0.000683242	T	T
V289	289	2541	0.003344906	exclude	t	1.11E-05	0.003318479	L	L
V290	290	2542	0.000118536	nonsyn	t	1.11E-05	0.093642131	L	S
V291	291	2543	0.001652943	syn	a	1.11E-05	0.006715296	L	L
V292	292	2544	8.21E-05	nonsyn	a	1.11E-05	0.135137608	N	D
V293	293	2545	0.000419915	nonsyn	a	1.11E-05	0.026433892	N	S
V294	294	2546	0.00358907	syn	t	1.11E-05	0.003092723	N	N
V295	295	2547	0.000573392	nonsyn	t	1.11E-05	0.019358494	F	L
V296	296	2548	0.000174645	nonsyn	t	1.11E-05	0.063557387	F	S
V297	297	2549	0.002221101	exclude	t	1.11E-05	0.004997522	F	F
V298	298	2550	0.000253533	nonsyn	c	2.41E-05	0.095056722	P	S
V299	299	2551	0.000183281	nonsyn	c	2.41E-05	0.131492275	P	L
V300	300	2552	0.023244032	exclude	c	2.41E-05	0.001036825	P	P
V301	301	2553	0.000347589	nonsyn	a	1.11E-05	0.031934254	I	V
V302	302	2554	0.001054521	nonsyn	t	1.11E-05	0.010526106	I	T
V303	303	2555	0.024036414	syn	t	1.11E-05	0.000461799	I	I
V304	304	2556	0.000218371	nonsyn	a	1.11E-05	0.050831023	S	G
V305	305	2557	9.61E-05	nonsyn	g	5.48E-05	0.570088742	S	N
V306	306	2558	0.011843479	syn	t	1.11E-05	0.000937225	S	S
V307	307	2559	0.00055831	nonsyn	c	2.41E-05	0.043165957	P	S
V308	308	2560	0.000161398	nonsyn	c	2.41E-05	0.149320408	P	L
V309	309	2561	0.001818231	exclude	t	1.11E-05	0.006104835	P	P
V310	310	2562	0.000216402	nonsyn	a	1.11E-05	0.051293438	I	V
V311	311	2563	0.000792663	nonsyn	t	1.11E-05	0.014003433	I	T
V312	312	2564	0.00059093	syn	t	1.11E-05	0.018783943	I	I
V313	313	2565	0.005252235	nonsyn	g	5.48E-05	0.010433653	E	K
V314	314	2566	0.000633211	nonsyn	a	1.11E-05	0.017529709	E	G
V315	315	2567	0.024122495	exclude	a	1.11E-05	0.000460151	E	E
V316	316	2568	0.001112959	nonsyn	a	1.11E-05	0.009973414	T	A
V317	317	2569	0.00010299	nonsyn	c	2.41E-05	0.234002306	T	I
V318	318	2570	0.001222501	syn	t	1.11E-05	0.009079747	T	T
V319	319	2571	0.001255803	nonsyn	g	5.48E-05	0.043637402	V	I
V320	320	2572	0.001469892	nonsyn	t	1.11E-05	0.007551574	V	A
V321	321	2573	0.00189856	syn	a	1.11E-05	0.005846536	V	V
V322	322	2574	0.000349616	nonsyn	c	2.41E-05	0.068932795	P	S
V323	323	2575	0.002580933	nonsyn	c	2.41E-05	0.009337708	P	L
V324	324	2576	0.006206682	syn	a	1.11E-05	0.001788395	P	P
V325	325	2577	0.000340833	nonsyn	g	5.48E-05	0.160782412	V	I
V326	326	2578	0.000224674	nonsyn	t	1.11E-05	0.049404962	V	A
V327	327	2579	0.001538521	syn	a	1.11E-05	0.007214723	V	V
V328	328	2580	0.000308271	nonsyn	a	1.11E-05	0.036007325	K	E
V329	329	2581	0.009888868	exclude	a	1.11E-05	0.001122474	K	R
V330	330	2582	0.003601821	syn	a	1.11E-05	0.003081774	K	K
V331	331	2583	0.00322224	syn	t	1.11E-05	0.003444809	L	L
V332	332	2584	9.93E-05	nonsyn	t	1.11E-05	0.111755739	L	S
V333	333	2585	0.004020829	syn	a	1.11E-05	0.002760625	L	L
V334	334	2586	0.000279756	nonsyn	a	1.11E-05	0.039677477	K	E
V335	335	2587	0.001610111	nonsyn	a	1.11E-05	0.006893937	K	R
V336	336	2588	0.016893838	syn	g	5.48E-05	0.003243786	K	K
V337	337	2589	0.000571746	nonsyn	c	2.41E-05	0.042151576	P	S
V338	338	2590	0.000228022	nonsyn	c	2.41E-05	0.105691432	P	L
V339	339	2591	0.01084995	syn	a	1.11E-05	0.001023046	P	P
V340	340	2592	0.000308737	nonsyn	g	5.48E-05	0.177497281	G	R
V341	341	2593	0.000366293	nonsyn	g	5.48E-05	0.149607208	G	E
V342	342	2594	0.015964097	syn	a	1.11E-05	0.00069531	G	G
V343	343	2595	0.000396174	nonsyn	a	1.11E-05	0.028017998	M	V
V344	344	2596	0.001208753	nonsyn	t	1.11E-05	0.009183015	M	T
V345	345	2597	0.001799274	nonsyn	g	5.48E-05	0.030456735	M	I
V346	346	2598	0.002816307	nonsyn	g	5.48E-05	0.019458107	D	N
V347	347	2599	0.000944167	nonsyn	a	1.11E-05	0.01175639	D	G
V348	348	2600	0.00135949	syn	t	1.11E-05	0.008164828	D	D
V349	349	2601	0.000209063	nonsyn	g	5.48E-05	0.262122386	G	S
V350	350	2602	0.00059226	nonsyn	g	5.48E-05	0.092526941	G	D
V351	351	2603	0.005984787	exclude	c	2.41E-05	0.004026877	G	G
V352	352	2604	0.00023045	nonsyn	c	2.41E-05	0.104577972	P	S
V353	353	2605	0.000127435	nonsyn	c	2.41E-05	0.189115721	P	L
V354	354	2606	0.000324154	syn	a	1.11E-05	0.034242988	P	P
V355	355	2607	0.000184926	nonsyn	a	1.11E-05	0.06002408	K	E
V356	356	2608	0.00193415	nonsyn	a	1.11E-05	0.005738954	K	R
V357	357	2609	0.002141235	exclude	a	1.11E-05	0.005183925	K	K
V358	358	2610	0.006798202	nonsyn	g	5.48E-05	0.008060955	V	I
V359	359	2611	0.000233973	nonsyn	t	1.11E-05	0.047441338	V	A
V360	360	2612	0.00444834	syn	t	1.11E-05	0.002495313	V	V
V361	361	2613	0.000458297	nonsyn	a	1.11E-05	0.024220125	K	E
V362	362	2614	0.000749694	nonsyn	a	1.11E-05	0.014806036	K	R
V363	363	2615	0.004285784	syn	a	1.11E-05	0.002589958	K	K
V364	364	2616	9.91E-05	stop	c	2.41E-05	0.243161517	Q	*
V365	365	2617	0.000125624	nonsyn	a	1.11E-05	0.088359262	Q	R
V366	366	2618	0.000435796	exclude	a	1.11E-05	0.025470624	Q	Q
V367	367	2619	0.0005448	nonsyn	t	1.11E-05	0.020374453	W	R
V368	368	2620	0.000234206	stop	g	5.48E-05	0.233982253	W	*
V369	369	2621	0.000466088	stop	g	5.48E-05	0.11757431	W	*
V370	370	2622	0.000275626	nonsyn	c	2.41E-05	0.087437252	P	S
V371	371	2623	0.000402893	nonsyn	c	2.41E-05	0.059817364	P	L
V372	372	2624	0.000375258	syn	a	1.11E-05	0.029579656	P	P
V373	373	2625	0.0045085	syn	t	1.11E-05	0.002462016	L	L
V374	374	2626	0.000280317	nonsyn	t	1.11E-05	0.039598032	L	S
V375	375	2627	0.00383627	syn	g	5.48E-05	0.014284708	L	L
V376	376	2628	0.001098545	nonsyn	a	1.11E-05	0.010104274	T	A
V377	377	2629	0.000216754	nonsyn	c	2.41E-05	0.111186012	T	I
V378	378	2630	0.00127774	syn	a	1.11E-05	0.008687213	T	T
V379	379	2631	0.00105848	nonsyn	g	5.48E-05	0.051772354	E	K
V380	380	2632	0.000714834	nonsyn	a	1.11E-05	0.015528089	E	G
V381	381	2633	0.003384186	syn	a	1.11E-05	0.003279962	E	E
V382	382	2634	0.00154403	nonsyn	g	5.48E-05	0.035491549	E	K
V383	383	2635	0.000984328	nonsyn	a	1.11E-05	0.011276732	E	G
V384	384	2636	0.005136403	exclude	a	1.11E-05	0.002161045	E	E
V385	385	2637	0.000393009	nonsyn	a	1.11E-05	0.028243635	K	E
V386	386	2638	0.000594329	nonsyn	a	1.11E-05	0.01867653	K	R
V387	387	2639	0.001673194	syn	a	1.11E-05	0.00663402	K	K
V388	388	2640	0.000921709	nonsyn	a	1.11E-05	0.01204285	I	V
V389	389	2641	0.00013584	nonsyn	t	1.11E-05	0.081713741	I	T
V390	390	2642	0.000170417	nonsyn	a	1.11E-05	0.065134214	I	M
V391	391	2643	0.000422226	nonsyn	a	1.11E-05	0.026289214	K	E
V392	392	2644	0.002537811	nonsyn	a	1.11E-05	0.004373848	K	R
V393	393	2645	0.012289024	syn	a	1.11E-05	0.000903245	K	K
V394	394	2646	0.000200809	nonsyn	g	5.48E-05	0.272896467	A	T
V395	395	2647	0.000230835	nonsyn	c	2.41E-05	0.104403475	A	V
V396	396	2648	0.013877043	syn	a	1.11E-05	0.000799882	A	A
V397	397	2649	0.00243717	syn	t	1.11E-05	0.004554463	L	L
V398	398	2650	0.000119952	nonsyn	t	1.11E-05	0.092537244	L	S
V399	399	2651	0.001602243	syn	a	1.11E-05	0.006927788	L	L
V400	400	2652	0.027194135	exclude	g	5.48E-05	0.00201514	V	I
V401	401	2653	0.002457384	exclude	t	1.11E-05	0.004516998	V	A
V402	402	2654	0.00082314	syn	a	1.11E-05	0.013484953	V	V
V403	403	2655	0.002918138	nonsyn	g	5.48E-05	0.018779101	E	K
V404	404	2656	0.014331932	exclude	a	1.11E-05	0.000774494	E	G
V405	405	2657	0.001128828	syn	a	1.11E-05	0.009833208	E	E
V406	406	2658	0.000204076	nonsyn	a	1.11E-05	0.05439144	I	V
V407	407	2659	0.000772459	nonsyn	t	1.11E-05	0.014369696	I	T
V408	408	2660	0.005568451	syn	t	1.11E-05	0.001993373	I	I
V409	409	2661	0.000128841	nonsyn	t	1.11E-05	0.086152469	C	R
V410	410	2662	0.000218079	nonsyn	g	5.48E-05	0.25128496	C	Y
V411	411	2663	0.004740204	syn	t	1.11E-05	0.002341672	C	C
V412	412	2664	0.000864453	exclude	a	1.11E-05	0.012840492	T	A
V413	413	2665	0.014149902	exclude	c	2.41E-05	0.001703192	T	I
V414	414	2666	0.00197663	syn	a	1.11E-05	0.005615618	T	T
V415	415	2667	0.000660117	nonsyn	g	5.48E-05	0.083015568	E	K
V416	416	2668	0.000357838	nonsyn	a	1.11E-05	0.031019606	E	G
V417	417	2669	0.004623603	exclude	a	1.11E-05	0.002400725	E	E
V418	418	2670	0.00076094	res	a	1.11E-05	0.014587215	M	V
V419	419	2671	0.000376723	res	t	1.11E-05	0.029464633	M	T
V420	420	2672	0.000926015	res	g	5.48E-05	0.059178292	M	I
V421	421	2673	0.003130818	nonsyn	g	5.48E-05	0.017503412	E	K
V422	422	2674	0.00071211	nonsyn	a	1.11E-05	0.015587487	E	G
V423	423	2675	0.009444015	exclude	a	1.11E-05	0.001175348	E	E
V424	424	2676	0.000526739	exclude	a	1.11E-05	0.021073051	K	E
V425	425	2677	0.002511861	nonsyn	a	1.11E-05	0.004419034	K	R
V426	426	2678	0.008223745	syn	g	5.48E-05	0.006663631	K	K
V427	427	2679	0.002407729	nonsyn	g	5.48E-05	0.022760037	E	K
V428	428	2680	0.000874336	nonsyn	a	1.11E-05	0.012695343	E	G
V429	429	2681	0.006164717	syn	a	1.11E-05	0.001800569	E	E
V430	430	2682	0.000436114	nonsyn	g	5.48E-05	0.125655127	G	R
V431	431	2683	0.000746685	nonsyn	g	5.48E-05	0.073391062	G	E
V432	432	2684	0.027712516	exclude	g	5.48E-05	0.001977446	G	G
V433	433	2685	0.000347088	nonsyn	a	1.11E-05	0.031980381	K	E
V434	434	2686	0.000307189	nonsyn	a	1.11E-05	0.036134063	K	R
V435	435	2687	0.007333658	syn	a	1.11E-05	0.001513569	K	K
V436	436	2688	0.000504295	nonsyn	a	1.11E-05	0.022010919	I	V
V437	437	2689	0.000131404	nonsyn	t	1.11E-05	0.084472289	I	T
V438	438	2690	0.00150396	exclude	t	1.11E-05	0.007380518	I	I
V439	439	2691	0.000199831	exclude	t	1.11E-05	0.055546932	S	P
V440	440	2692	0.000142826	nonsyn	c	2.41E-05	0.168736349	S	L
V441	441	2693	0.002118217	syn	a	1.11E-05	0.005240257	S	S
V442	442	2694	0.003323841	nonsyn	a	1.11E-05	0.00333951	K	E
V443	443	2695	0.002121598	nonsyn	a	1.11E-05	0.005231906	K	R
V444	444	2696	0.002254806	syn	a	1.11E-05	0.004922818	K	K
V445	445	2697	0.000248842	nonsyn	a	1.11E-05	0.044606574	I	V
V446	446	2698	0.000101067	nonsyn	t	1.11E-05	0.109828162	I	T
V447	447	2699	0.00160577	syn	t	1.11E-05	0.006912574	I	I
V448	448	2700	0.000246259	nonsyn	g	5.48E-05	0.222529808	G	R
V449	449	2701	0.000157539	nonsyn	g	5.48E-05	0.347849517	G	E
V450	450	2702	0.00391444	syn	g	5.48E-05	0.013999449	G	G
V451	451	2703	0.000331499	nonsyn	c	2.41E-05	0.072700144	P	S
V452	452	2704	9.98E-05	nonsyn	c	2.41E-05	0.241582375	P	L
V453	453	2705	0.003485798	syn	t	1.11E-05	0.003184349	P	P
V454	454	2706	0.001549504	nonsyn	g	5.48E-05	0.035366148	E	K
V455	455	2707	0.00021473	nonsyn	a	1.11E-05	0.051692761	E	G
V456	456	2708	0.000831025	syn	a	1.11E-05	0.013357004	E	E
V457	457	2709	0.00077674	nonsyn	a	1.11E-05	0.014290505	N	D
V458	458	2710	0.000294463	nonsyn	a	1.11E-05	0.037695749	N	S
V459	459	2711	0.005785641	syn	t	1.11E-05	0.001918543	N	N
V460	460	2712	0.000732169	nonsyn	c	2.41E-05	0.032915906	P	S
V461	461	2713	0.000149749	nonsyn	c	2.41E-05	0.160935566	P	L
V462	462	2714	0.000638271	syn	a	1.11E-05	0.017390738	P	P
V463	463	2715	0.000256048	nonsyn	t	1.11E-05	0.043351237	Y	H
V464	464	2716	0.000341816	nonsyn	a	1.11E-05	0.03247357	Y	C
V465	465	2717	0.017367711	exclude	c	2.41E-05	0.001387632	Y	Y
V466	466	2718	0.000118974	nonsyn	a	1.11E-05	0.093297783	N	D
V467	467	2719	0.000384338	nonsyn	a	1.11E-05	0.028880804	N	S
V468	468	2720	0.001960693	exclude	t	1.11E-05	0.005661263	N	N
V469	469	2721	0.000432123	nonsyn	a	1.11E-05	0.025687127	T	A
V470	470	2722	9.28E-05	nonsyn	c	2.41E-05	0.259733139	T	I
V471	471	2723	0.024048336	syn	t	1.11E-05	0.00046157	T	T
V472	472	2724	0.000105684	nonsyn	c	2.41E-05	0.228038709	P	S
V473	473	2725	0.000120901	nonsyn	c	2.41E-05	0.199337377	P	L
V474	474	2726	0.00061744	syn	a	1.11E-05	0.017977441	P	P
V475	475	2727	0.005778911	nonsyn	g	5.48E-05	0.009482755	V	I
V476	476	2728	0.000217801	nonsyn	t	1.11E-05	0.050963901	V	A
V477	477	2729	0.00411353	syn	a	1.11E-05	0.002698412	V	V
V478	478	2730	0.000151187	nonsyn	t	1.11E-05	0.073418999	F	L
V479	479	2731	0.000172633	nonsyn	t	1.11E-05	0.064298311	F	S
V480	480	2732	0.000866245	syn	t	1.11E-05	0.01281392	F	F
V481	481	2733	0.000442585	res	g	5.48E-05	0.123818048	A	T
V482	482	2734	0.00034232	res	c	2.41E-05	0.070401987	A	V
V483	483	2735	0.011842532	exclude	c	2.41E-05	0.002035038	A	A
V484	484	2736	0.000356446	nonsyn	a	1.11E-05	0.03114076	I	V
V485	485	2737	9.06E-05	nonsyn	t	1.11E-05	0.12251444	I	T
V486	486	2738	0.000169154	nonsyn	a	1.11E-05	0.065620509	I	M
V487	487	2739	0.000137319	nonsyn	a	1.11E-05	0.080833868	K	E
V488	488	2740	0.003479956	nonsyn	a	1.11E-05	0.003189696	K	R
V489	489	2741	0.007259143	exclude	g	5.48E-05	0.0075491	K	K
V490	490	2742	0.000282119	res	a	1.11E-05	0.039345125	K	E
V491	491	2743	0.001652452	res	a	1.11E-05	0.006717291	K	R
V492	492	2744	0.001869718	exclude	a	1.11E-05	0.005936724	K	K
V493	493	2745	0.000559309	nonsyn	a	1.11E-05	0.019845928	K	E
V494	494	2746	0.000823436	nonsyn	a	1.11E-05	0.013480094	K	R
V495	495	2747	0.036247527	exclude	a	1.11E-05	0.000306228	K	K
V496	496	2748	0.000373573	res	g	5.48E-05	0.146691641	D	N
V497	497	2749	0.001399938	res	a	1.11E-05	0.007928925	D	G
V498	498	2750	0.006163889	res	c	2.41E-05	0.003909869	D	D
V499	499	2751	0.011138357	nonsyn	a	1.11E-05	0.000996556	S	G
V500	500	2752	0.000611942	nonsyn	g	5.48E-05	0.089551029	S	N
V501	501	2753	0.00429508	exclude	t	1.11E-05	0.002584353	S	S
V502	502	2754	0.000527953	nonsyn	a	1.11E-05	0.021024594	T	A
V503	503	2755	0.00045719	nonsyn	c	2.41E-05	0.052713313	T	I
V504	504	2756	0.005928988	exclude	t	1.11E-05	0.001872157	T	T
V505	505	2757	0.000181665	res	a	1.11E-05	0.061101646	K	E
V506	506	2758	0.000448288	res	a	1.11E-05	0.024760872	K	R
V507	507	2759	0.002836666	exclude	a	1.11E-05	0.003913044	K	K
V508	508	2760	0.000146836	nonsyn	t	1.11E-05	0.075594496	W	R
V509	509	2761	0.000844683	stop	g	5.48E-05	0.064876407	W	*
V510	510	2762	0.002339209	stop	g	5.48E-05	0.02342672	W	*
V511	511	2763	0.004646485	nonsyn	a	1.11E-05	0.002388902	R	G
V512	512	2764	0.004183888	nonsyn	g	5.48E-05	0.013097864	R	K
V513	513	2765	0.002916722	exclude	a	1.11E-05	0.003805642	R	R
V514	514	2766	0.000235548	nonsyn	a	1.11E-05	0.047124238	K	E
V515	515	2767	0.000251863	nonsyn	a	1.11E-05	0.044071526	K	R
V516	516	2768	0.00502801	syn	a	1.11E-05	0.002207633	K	K
V517	517	2769	0.002386501	syn	t	1.11E-05	0.004651161	L	L
V518	518	2770	0.000100943	nonsyn	t	1.11E-05	0.109962875	L	S
V519	519	2771	0.003457189	syn	a	1.11E-05	0.003210701	L	L
V520	520	2772	0.00026324	res	g	5.48E-05	0.208175277	V	I
V521	521	2773	0.000462079	res	t	1.11E-05	0.024021876	V	A
V522	522	2774	0.001319355	res	a	1.11E-05	0.008413205	V	V
V523	523	2775	0.00096859	nonsyn	g	5.48E-05	0.056577086	D	N
V524	524	2776	0.000165295	nonsyn	a	1.11E-05	0.067152789	D	G
V525	525	2777	0.005421777	syn	t	1.11E-05	0.002047299	D	D
V526	526	2778	0.000143692	res	t	1.11E-05	0.077248357	F	L
V527	527	2779	0.000171337	res	t	1.11E-05	0.064784458	F	S
V528	528	2780	0.018397657	res	c	2.41E-05	0.001309949	F	F
V529	529	2781	0.000632225	nonsyn	a	1.11E-05	0.017557039	R	G
V530	530	2782	0.000968228	nonsyn	g	5.48E-05	0.056598217	R	K
V531	531	2783	0.021496768	exclude	a	1.11E-05	0.000516357	R	R
V532	532	2784	0.00058594	nonsyn	g	5.48E-05	0.093524956	E	K
V533	533	2785	0.000320951	nonsyn	a	1.11E-05	0.03458474	E	G
V534	534	2786	0.004794724	exclude	a	1.11E-05	0.002315045	E	E
V535	535	2787	9.94E-05	nonsyn	c	2.41E-05	0.242575935	L	F
V536	536	2788	0.000614731	nonsyn	t	1.11E-05	0.01805668	L	P
V537	537	2789	0.002051977	exclude	t	1.11E-05	0.005409418	L	L
V538	538	2790	0.000228972	nonsyn	a	1.11E-05	0.048477523	N	D
V539	539	2791	0.000551071	nonsyn	a	1.11E-05	0.020142581	N	S
V540	540	2792	0.015145517	syn	t	1.11E-05	0.00073289	N	N
V541	541	2793	0.000265201	nonsyn	a	1.11E-05	0.041855019	K	E
V542	542	2794	0.00060058	nonsyn	a	1.11E-05	0.018482123	K	R
V543	543	2795	0.006453992	exclude	g	5.48E-05	0.008490869	K	K
V544	544	2796	0.000775003	nonsyn	a	1.11E-05	0.014322518	R	G
V545	545	2797	0.00644449	nonsyn	g	5.48E-05	0.008503389	R	K
V546	546	2798	0.00562789	syn	a	1.11E-05	0.00197232	R	R
V547	547	2799	0.00044148	nonsyn	a	1.11E-05	0.025142674	T	A
V548	548	2800	9.05E-05	nonsyn	c	2.41E-05	0.266176446	T	I
V549	549	2801	0.013241057	syn	t	1.11E-05	0.000838302	T	T
V550	550	2802	8.53E-05	stop	c	2.41E-05	0.282521168	Q	*
V551	551	2803	0.000463029	nonsyn	a	1.11E-05	0.023972601	Q	R
V552	552	2804	0.015107308	exclude	a	1.11E-05	0.000734744	Q	Q
V553	553	2805	0.001120535	nonsyn	g	5.48E-05	0.048905232	D	N
V554	554	2806	0.000934167	nonsyn	a	1.11E-05	0.011882247	D	G
V555	555	2807	0.03938907	syn	c	2.41E-05	0.000611845	D	D
V556	556	2808	0.00073245	nonsyn	t	1.11E-05	0.015154614	F	L
V557	557	2809	0.000136622	nonsyn	t	1.11E-05	0.081246006	F	S
V558	558	2810	0.003437744	exclude	c	2.41E-05	0.007010411	F	F
V559	559	2811	0.000174198	nonsyn	t	1.11E-05	0.063720445	W	R
V560	560	2812	0.000241496	stop	g	5.48E-05	0.226919207	W	*
V561	561	2813	0.000213786	stop	g	5.48E-05	0.256331397	W	*
V562	562	2814	0.000305083	nonsyn	g	5.48E-05	0.179623415	E	K
V563	563	2815	0.00032562	nonsyn	a	1.11E-05	0.03408881	E	G
V564	564	2816	0.009223257	syn	a	1.11E-05	0.001203479	E	E
V565	565	2817	0.000505771	nonsyn	g	5.48E-05	0.108349499	V	I
V566	566	2818	0.000365306	nonsyn	t	1.11E-05	0.030385488	V	A
V567	567	2819	0.006062836	syn	t	1.11E-05	0.001830826	V	V
V568	568	2820	0.000144502	stop	c	2.41E-05	0.166780075	Q	*
V569	569	2821	0.000162268	nonsyn	a	1.11E-05	0.068405152	Q	R
V570	570	2822	0.002471178	syn	a	1.11E-05	0.004491785	Q	Q
V571	571	2823	0.012030401	syn	t	1.11E-05	0.000922663	L	L
V572	572	2824	0.000134912	nonsyn	t	1.11E-05	0.082275993	L	S
V573	573	2825	0.000613648	syn	a	1.11E-05	0.01808855	L	L
V574	574	2826	0.000174338	nonsyn	g	5.48E-05	0.314331293	G	R
V575	575	2827	0.002054223	nonsyn	g	5.48E-05	0.026676747	G	E
V576	576	2828	0.006566682	syn	a	1.11E-05	0.001690351	G	G
V577	577	2829	0.0003223	nonsyn	a	1.11E-05	0.034439985	I	V
V578	578	2830	0.000216805	nonsyn	t	1.11E-05	0.051198175	I	T
V579	579	2831	0.000371986	nonsyn	a	1.11E-05	0.029839839	I	M
V580	580	2832	0.000228164	nonsyn	c	2.41E-05	0.105625749	P	S
V581	581	2833	0.000166852	nonsyn	c	2.41E-05	0.14443966	P	L
V582	582	2834	0.002405017	exclude	a	1.11E-05	0.004615353	P	P
V583	583	2835	0.000107069	nonsyn	c	2.41E-05	0.225088883	H	Y
V584	584	2836	0.000293815	nonsyn	a	1.11E-05	0.037778897	H	R
V585	585	2837	0.005808593	exclude	t	1.11E-05	0.001910962	H	H
V586	586	2838	9.69E-05	nonsyn	c	2.41E-05	0.248664201	P	S
V587	587	2839	0.000168775	nonsyn	c	2.41E-05	0.142794054	P	L
V588	588	2840	0.011937824	exclude	c	2.41E-05	0.002018793	P	P
V589	589	2841	0.00041396	nonsyn	g	5.48E-05	0.132379984	A	T
V590	590	2842	9.61E-05	nonsyn	c	2.41E-05	0.250791245	A	V
V591	591	2843	0.006460199	syn	a	1.11E-05	0.001718213	A	A
V592	592	2844	0.00011348	nonsyn	g	5.48E-05	0.482905352	G	R
V593	593	2845	0.00013997	nonsyn	g	5.48E-05	0.391511732	G	E
V594	594	2846	0.01871194	exclude	g	5.48E-05	0.002928611	G	G
V595	595	2847	0.011809577	res	t	1.11E-05	0.000939915	L	L
V596	596	2848	0.000162054	res	t	1.11E-05	0.068495728	L	S
V597	597	2849	0.00385596	res	a	1.11E-05	0.002878661	L	L
V598	598	2850	0.00172925	res	a	1.11E-05	0.006418967	K	E
V599	599	2851	0.000345662	res	a	1.11E-05	0.03211232	K	R
V600	600	2852	0.009964232	res	a	1.11E-05	0.001113985	K	K
V601	601	2853	0.000348082	nonsyn	a	1.11E-05	0.031889034	K	E
V602	602	2854	0.007409187	nonsyn	a	1.11E-05	0.00149814	K	R
V603	603	2855	0.002300897	syn	g	5.48E-05	0.023816802	K	K
V604	604	2856	0.00054502	res	a	1.11E-05	0.020366233	K	E
V605	605	2857	0.004318347	res	a	1.11E-05	0.002570428	K	R
V606	606	2858	0.002390584	res	a	1.11E-05	0.004643217	K	K
V607	607	2859	0.00015446	nonsyn	a	1.11E-05	0.071863176	K	E
V608	608	2860	0.00165009	nonsyn	a	1.11E-05	0.006726905	K	R
V609	609	2861	0.004553709	syn	a	1.11E-05	0.002437574	K	K
V610	610	2862	0.000106772	nonsyn	t	1.11E-05	0.10396026	S	P
V611	611	2863	0.000105046	nonsyn	c	2.41E-05	0.229422579	S	L
V612	612	2864	0.003667922	syn	a	1.11E-05	0.003026236	S	S
V613	613	2865	0.00063124	res	g	5.48E-05	0.086813312	V	I
V614	614	2866	0.00019106	res	t	1.11E-05	0.058096838	V	A
V615	615	2867	0.013371864	exclude	a	1.11E-05	0.000830101	V	V
V616	616	2868	0.000607238	nonsyn	a	1.11E-05	0.018279491	T	A
V617	617	2869	0.000142781	nonsyn	c	2.41E-05	0.168790239	T	I
V618	618	2870	0.000678452	syn	a	1.11E-05	0.016360779	T	T
V619	619	2871	0.000915479	res	g	5.48E-05	0.059859403	V	I
V620	620	2872	0.000265157	res	t	1.11E-05	0.041862044	V	A
V621	621	2873	0.007239396	res	a	1.11E-05	0.001533277	V	V
V622	622	2874	0.005376776	syn	c	2.41E-05	0.00448224	L	L
V623	623	2875	0.000381031	nonsyn	t	1.11E-05	0.029131501	L	P
V624	624	2876	0.023981493	exclude	g	5.48E-05	0.002285095	L	L
V625	625	2877	0.001114802	nonsyn	g	5.48E-05	0.049156727	D	N
V626	626	2878	0.000401482	nonsyn	a	1.11E-05	0.027647582	D	G
V627	627	2879	0.003298317	syn	t	1.11E-05	0.003365353	D	D
V628	628	2880	0.000425971	nonsyn	g	5.48E-05	0.128647306	V	M
V629	629	2881	0.000694942	nonsyn	t	1.11E-05	0.015972561	V	A
V630	630	2882	0.003481085	syn	g	5.48E-05	0.01574222	V	V
V631	631	2883	0.000254998	nonsyn	g	5.48E-05	0.214903368	G	S
V632	632	2884	0.000145021	nonsyn	g	5.48E-05	0.377875467	G	D
V633	633	2885	0.048543769	exclude	t	1.11E-05	0.00022866	G	G
V634	634	2886	0.000455643	nonsyn	g	5.48E-05	0.120269524	D	N
V635	635	2887	0.000917897	nonsyn	a	1.11E-05	0.012092866	D	G
V636	636	2888	0.014070748	syn	t	1.11E-05	0.000788871	D	D
V637	637	2889	0.000828933	nonsyn	g	5.48E-05	0.066109049	A	T
V638	638	2890	0.000214214	nonsyn	c	2.41E-05	0.112504355	A	V
V639	639	2891	0.004325777	syn	a	1.11E-05	0.002566013	A	A
V640	640	2892	0.000452812	nonsyn	t	1.11E-05	0.024513509	Y	H
V641	641	2893	7.11E-05	nonsyn	a	1.11E-05	0.156196811	Y	C
V642	642	2894	0.009516367	syn	t	1.11E-05	0.001166411	Y	Y
V643	643	2895	0.000126732	res	t	1.11E-05	0.087586252	F	L
V644	644	2896	0.000244441	res	t	1.11E-05	0.045409726	F	S
V645	645	2897	0.028438306	res	t	1.11E-05	0.000390319	F	F
V646	646	2898	0.000474147	nonsyn	t	1.11E-05	0.023410485	S	P
V647	647	2899	0.000119585	nonsyn	c	2.41E-05	0.201529625	S	L
V648	648	2900	0.000527776	syn	a	1.11E-05	0.021031655	S	S
V649	649	2901	0.00363797	nonsyn	g	5.48E-05	0.015063347	V	I
V650	650	2902	0.000419964	nonsyn	t	1.11E-05	0.026430823	V	A
V651	651	2903	0.00539914	syn	t	1.11E-05	0.002055883	V	V
V652	652	2904	0.000117606	nonsyn	c	2.41E-05	0.204922088	P	S
V653	653	2905	0.00011759	nonsyn	c	2.41E-05	0.204949553	P	L
V654	654	2906	0.001534324	exclude	c	2.41E-05	0.015707246	P	P
V655	655	2907	0.002827283	syn	t	1.11E-05	0.00392603	L	L
V656	656	2908	0.000179382	nonsyn	t	1.11E-05	0.061879109	L	S
V657	657	2909	0.001108304	syn	a	1.11E-05	0.0100153	L	L
V658	658	2910	0.000787936	nonsyn	g	5.48E-05	0.069548839	D	N
V659	659	2911	0.001280172	nonsyn	a	1.11E-05	0.00867071	D	G
V660	660	2912	0.003857015	syn	t	1.11E-05	0.002877873	D	D
V661	661	2913	0.020504033	exclude	a	1.11E-05	0.000541357	K	E
V662	662	2914	0.000494328	nonsyn	a	1.11E-05	0.022454717	K	R
V663	663	2915	0.015065321	syn	a	1.11E-05	0.000736791	K	K
V664	664	2916	0.001564612	exclude	g	5.48E-05	0.035024657	D	N
V665	665	2917	0.00084011	exclude	a	1.11E-05	0.013212563	D	G
V666	666	2918	0.019768616	syn	c	2.41E-05	0.001219104	D	D
V667	667	2919	0.000233133	nonsyn	t	1.11E-05	0.047612379	F	L
V668	668	2920	0.00010044	nonsyn	t	1.11E-05	0.110514083	F	S
V669	669	2921	0.02100338	exclude	c	2.41E-05	0.001147434	F	F
V670	670	2922	0.000753774	nonsyn	a	1.11E-05	0.014725892	R	G
V671	671	2923	0.000141738	nonsyn	g	5.48E-05	0.386630152	R	K
V672	672	2924	0.006010258	exclude	g	5.48E-05	0.009117744	R	R
V673	673	2925	0.000386061	nonsyn	a	1.11E-05	0.028751952	K	E
V674	674	2926	0.000586723	nonsyn	a	1.11E-05	0.018918636	K	R
V675	675	2927	0.007653415	exclude	g	5.48E-05	0.007160203	K	K
V676	676	2928	0.000219811	nonsyn	t	1.11E-05	0.050497819	Y	H
V677	677	2929	0.000187711	nonsyn	a	1.11E-05	0.059133302	Y	C
V678	678	2930	0.001596727	syn	t	1.11E-05	0.006951723	Y	Y
V679	679	2931	0.000400029	nonsyn	a	1.11E-05	0.027747964	T	A
V680	680	2932	0.000189872	nonsyn	c	2.41E-05	0.126927304	T	I
V681	681	2933	0.000952063	syn	t	1.11E-05	0.011658893	T	T
V682	682	2934	0.000232309	nonsyn	g	5.48E-05	0.235892624	A	T
V683	683	2935	0.000110342	nonsyn	c	2.41E-05	0.218411643	A	V
V684	684	2936	0.001178144	syn	a	1.11E-05	0.0094216	A	A
V685	685	2937	0.000338245	nonsyn	t	1.11E-05	0.032816422	F	L
V686	686	2938	0.000152562	nonsyn	t	1.11E-05	0.072757205	F	S
V687	687	2939	0.014495017	exclude	t	1.11E-05	0.00076578	F	F
V688	688	2940	0.000348247	nonsyn	a	1.11E-05	0.031873962	T	A
V689	689	2941	0.000294925	nonsyn	c	2.41E-05	0.081715675	T	I
V690	690	2942	0.001769133	syn	c	2.41E-05	0.013622493	T	T
V691	691	2943	0.000333051	nonsyn	a	1.11E-05	0.033328274	I	V
V692	692	2944	0.000324233	nonsyn	t	1.11E-05	0.034234652	I	T
V693	693	2945	0.001404352	nonsyn	a	1.11E-05	0.007903999	I	M
V694	694	2946	0.000194149	nonsyn	c	2.41E-05	0.124131181	P	S
V695	695	2947	7.28E-05	nonsyn	c	2.41E-05	0.331190624	P	L
V696	696	2948	0.005658864	syn	t	1.11E-05	0.001961524	P	P
V697	697	2949	0.000188771	nonsyn	a	1.11E-05	0.058801385	S	G
V698	698	2950	0.003010858	nonsyn	g	5.48E-05	0.018200793	S	N
V699	699	2951	0.016452846	syn	t	1.11E-05	0.000674655	S	S
V700	700	2952	0.000650934	nonsyn	a	1.11E-05	0.017052433	I	V
V701	701	2953	0.013565806	nonsyn	t	1.11E-05	0.000818234	I	T
V702	702	2954	0.000271737	nonsyn	a	1.11E-05	0.040848295	I	M
V703	703	2955	0.000366618	nonsyn	a	1.11E-05	0.030276745	N	D
V704	704	2956	0.000271367	nonsyn	a	1.11E-05	0.040904078	N	S
V705	705	2957	0.007449144	syn	c	2.41E-05	0.003235271	N	N
V706	706	2958	0.00014293	nonsyn	a	1.11E-05	0.077660402	N	D
V707	707	2959	0.00022556	nonsyn	a	1.11E-05	0.049210852	N	S
V708	708	2960	0.002680071	syn	t	1.11E-05	0.004141682	N	N
V709	709	2961	0.000234537	nonsyn	g	5.48E-05	0.233651637	E	K
V710	710	2962	0.000909008	nonsyn	a	1.11E-05	0.012211113	E	G
V711	711	2963	0.001153908	exclude	g	5.48E-05	0.047490787	E	E
V712	712	2964	0.001619424	nonsyn	a	1.11E-05	0.006854289	T	A
V713	713	2965	0.00026056	nonsyn	c	2.41E-05	0.09249303	T	I
V714	714	2966	0.004134824	syn	a	1.11E-05	0.002684516	T	T
V715	715	2967	0.00011272	nonsyn	c	2.41E-05	0.213803578	P	S
V716	716	2968	0.000170639	nonsyn	c	2.41E-05	0.141233722	P	L
V717	717	2969	0.000978881	syn	a	1.11E-05	0.011339474	P	P
V718	718	2970	8.99E-05	nonsyn	g	5.48E-05	0.609504988	G	R
V719	719	2971	0.000138368	nonsyn	g	5.48E-05	0.396045209	G	E
V720	720	2972	0.011975312	exclude	g	5.48E-05	0.004576081	G	G
V721	721	2973	0.008209225	nonsyn	a	1.11E-05	0.001352137	I	V
V722	722	2974	0.002701493	nonsyn	t	1.11E-05	0.004108839	I	T
V723	723	2975	0.01401899	exclude	t	1.11E-05	0.000791783	I	I
V724	724	2976	0.00064588	nonsyn	a	1.11E-05	0.017185854	R	G
V725	725	2977	0.000637491	nonsyn	g	5.48E-05	0.085961962	R	K
V726	726	2978	0.002840134	syn	a	1.11E-05	0.003908266	R	R
V727	727	2979	0.000220461	nonsyn	t	1.11E-05	0.050348977	Y	H
V728	728	2980	0.000119482	nonsyn	a	1.11E-05	0.092900845	Y	C
V729	729	2981	0.007690854	syn	t	1.11E-05	0.001443273	Y	Y
V730	730	2982	0.000120306	stop	c	2.41E-05	0.200322823	Q	*
V731	731	2983	0.000268109	nonsyn	a	1.11E-05	0.041401139	Q	R
V732	732	2984	0.013580649	exclude	g	5.48E-05	0.004035153	Q	Q
V733	733	2985	0.000333959	nonsyn	t	1.11E-05	0.033237611	Y	H
V734	734	2986	0.000143864	nonsyn	a	1.11E-05	0.077155973	Y	C
V735	735	2987	0.017418725	exclude	c	2.41E-05	0.001383569	Y	Y
V736	736	2988	0.000135257	nonsyn	a	1.11E-05	0.082066293	N	D
V737	737	2989	0.000219513	nonsyn	a	1.11E-05	0.050566542	N	S
V738	738	2990	0.030448564	syn	t	1.11E-05	0.000364549	N	N
V739	739	2991	0.000139234	nonsyn	g	5.48E-05	0.393580962	V	M
V740	740	2992	0.000597821	nonsyn	t	1.11E-05	0.018567426	V	A
V741	741	2993	0.015761092	syn	g	5.48E-05	0.003476916	V	V
V742	742	2994	0.002751027	nonsyn	c	2.41E-05	0.008760365	L	F
V743	743	2995	0.001340309	nonsyn	t	1.11E-05	0.00828167	L	P
V744	744	2996	0.050141441	exclude	t	1.11E-05	0.000221374	L	L
V745	745	2997	0.000166726	nonsyn	c	2.41E-05	0.144548266	P	S
V746	746	2998	0.000335044	nonsyn	c	2.41E-05	0.07193075	P	L
V747	747	2999	0.004710663	syn	a	1.11E-05	0.002356356	P	P
V748	748	3000	0.000113107	res	c	2.41E-05	0.213072274	Q	*
V749	749	3001	0.000679792	res	a	1.11E-05	0.01632852	Q	R
V750	750	3002	0.0336312	res	g	5.48E-05	0.001629439	Q	Q
V751	751	3003	0.000115195	nonsyn	g	5.48E-05	0.475713364	G	R
V752	752	3004	0.000831387	nonsyn	g	5.48E-05	0.065913911	G	E
V753	753	3005	0.003788507	syn	a	1.11E-05	0.002929914	G	G
V754	754	3006	0.000371245	nonsyn	t	1.11E-05	0.029899353	W	R
V755	755	3007	0.000676551	stop	g	5.48E-05	0.080999127	W	*
V756	756	3008	0.000902523	stop	g	5.48E-05	0.060718668	W	*
V757	757	3009	0.000368741	nonsyn	a	1.11E-05	0.030102468	K	E
V758	758	3010	0.000456933	nonsyn	a	1.11E-05	0.024292387	K	R
V759	759	3011	0.003050474	syn	a	1.11E-05	0.003638779	K	K
V760	760	3012	0.000145687	nonsyn	g	5.48E-05	0.376148208	G	R
V761	761	3013	0.000155606	nonsyn	g	5.48E-05	0.352171647	G	E
V762	762	3014	0.001615808	syn	a	1.11E-05	0.006869626	G	G
V763	763	3015	0.000501978	nonsyn	t	1.11E-05	0.022112533	S	P
V764	764	3016	0.000131255	nonsyn	c	2.41E-05	0.183611418	S	L
V765	765	3017	0.001699671	syn	a	1.11E-05	0.006530675	S	S
V766	766	3018	0.000102707	nonsyn	c	2.41E-05	0.234649208	P	S
V767	767	3019	0.000118797	nonsyn	c	2.41E-05	0.202866971	P	L
V768	768	3020	0.000891406	exclude	a	1.11E-05	0.012452236	P	P
V769	769	3021	0.000194591	nonsyn	g	5.48E-05	0.281616092	A	T
V770	770	3022	8.45E-05	nonsyn	c	2.41E-05	0.285076138	A	V
V771	771	3023	0.001999152	syn	a	1.11E-05	0.005552355	A	A
V772	772	3024	0.000297692	nonsyn	a	1.11E-05	0.037286903	I	V
V773	773	3025	8.50E-05	nonsyn	t	1.11E-05	0.130591593	I	T
V774	774	3026	8.98E-05	nonsyn	a	1.11E-05	0.123674873	I	M
V775	775	3027	0.000412126	nonsyn	t	1.11E-05	0.026933511	F	L
V776	776	3028	0.000464215	nonsyn	t	1.11E-05	0.023911324	F	S
V777	777	3029	0.017787552	syn	c	2.41E-05	0.00135488	F	F
V778	778	3030	0.000442741	stop	c	2.41E-05	0.054433599	Q	*
V779	779	3031	0.000212907	nonsyn	a	1.11E-05	0.052135561	Q	R
V780	780	3032	0.001433092	exclude	a	1.11E-05	0.007745489	Q	Q
V781	781	3033	0.005867588	nonsyn	a	1.11E-05	0.001891748	S	G
V782	782	3034	0.011243739	nonsyn	g	5.48E-05	0.004873824	S	N
V783	783	3035	0.016345236	syn	t	1.11E-05	0.000679097	S	S
V784	784	3036	0.000267967	nonsyn	a	1.11E-05	0.041423065	S	G
V785	785	3037	0.000189915	nonsyn	g	5.48E-05	0.288549472	S	N
V786	786	3038	0.010897698	syn	c	2.41E-05	0.002211476	S	S
V787	787	3039	0.000599425	nonsyn	a	1.11E-05	0.018517742	M	V
V788	788	3040	0.000457549	nonsyn	t	1.11E-05	0.024259709	M	T
V789	789	3041	0.000226544	nonsyn	g	5.48E-05	0.24189613	M	I
V790	790	3042	0.001520097	nonsyn	a	1.11E-05	0.007302167	T	A
V791	791	3043	0.012074967	nonsyn	c	2.41E-05	0.001995865	T	I
V792	792	3044	0.004232948	syn	a	1.11E-05	0.002622286	T	T
V793	793	3045	0.000151885	nonsyn	a	1.11E-05	0.073081579	K	E
V794	794	3046	0.004733225	nonsyn	a	1.11E-05	0.002345124	K	R
V795	795	3047	0.017355593	syn	a	1.11E-05	0.000639563	K	K
V796	796	3048	0.001028168	nonsyn	a	1.11E-05	0.010795906	I	V
V797	797	3049	0.00020769	nonsyn	t	1.11E-05	0.053444994	I	T
V798	798	3050	0.003394887	syn	c	2.41E-05	0.007098912	I	I
V799	799	3051	0.005042039	syn	t	1.11E-05	0.00220149	L	L
V800	800	3052	0.000146649	nonsyn	t	1.11E-05	0.075690829	L	S
V801	801	3053	0.007178422	syn	a	1.11E-05	0.001546301	L	L
V802	802	3054	0.000590868	nonsyn	g	5.48E-05	0.092744861	E	K
V803	803	3055	0.000703384	nonsyn	a	1.11E-05	0.015780853	E	G
V804	804	3056	0.007911749	syn	g	5.48E-05	0.006926408	E	E
V805	805	3057	0.000222858	nonsyn	c	2.41E-05	0.108140385	P	S
V806	806	3058	0.00010767	nonsyn	c	2.41E-05	0.223832685	P	L
V807	807	3059	0.001946761	exclude	t	1.11E-05	0.005701779	P	P
V808	808	3060	0.000252198	nonsyn	t	1.11E-05	0.044013047	F	L
V809	809	3061	0.00896468	nonsyn	t	1.11E-05	0.001238193	F	S
V810	810	3062	0.001077291	syn	t	1.11E-05	0.010303619	F	F
V811	811	3063	0.012639901	nonsyn	a	1.11E-05	0.000878171	R	G
V812	812	3064	0.00078323	nonsyn	g	5.48E-05	0.069966703	R	K
V813	813	3065	0.002566329	exclude	a	1.11E-05	0.004325245	R	R
V814	814	3066	0.007131229	exclude	a	1.11E-05	0.001556534	K	E
V815	815	3067	0.018599569	exclude	a	1.11E-05	0.000596788	K	R
V816	816	3068	0.001768676	syn	a	1.11E-05	0.006275879	K	K
V817	817	3069	0.016958757	exclude	c	2.41E-05	0.001421095	Q	*
V818	818	3070	0.001836693	nonsyn	a	1.11E-05	0.00604347	Q	R
V819	819	3071	0.003648445	syn	a	1.11E-05	0.003042392	Q	Q
V820	820	3072	0.000112741	nonsyn	a	1.11E-05	0.098455397	N	D
V821	821	3073	0.000231181	nonsyn	a	1.11E-05	0.048014387	N	S
V822	822	3074	0.009676613	syn	t	1.11E-05	0.001147096	N	N
V823	823	3075	0.004399135	nonsyn	c	2.41E-05	0.00547835	P	S
V824	824	3076	0.005249586	nonsyn	c	2.41E-05	0.004590838	P	L
V825	825	3077	0.012183148	syn	a	1.11E-05	0.000911095	P	P
V826	826	3078	0.006811944	nonsyn	g	5.48E-05	0.008044693	D	N
V827	827	3079	0.003242697	nonsyn	a	1.11E-05	0.003423077	D	G
V828	828	3080	0.003728298	exclude	c	2.41E-05	0.006464075	D	D
V829	829	3081	0.001913265	nonsyn	a	1.11E-05	0.005801602	I	V
V830	830	3082	0.000570379	nonsyn	t	1.11E-05	0.01946073	I	T
V831	831	3083	0.008688166	exclude	a	1.11E-05	0.0012776	I	M
V832	832	3084	0.001813183	nonsyn	g	5.48E-05	0.030223097	V	I
V833	833	3085	0.001841126	nonsyn	t	1.11E-05	0.006028918	V	A
V834	834	3086	0.007994426	exclude	t	1.11E-05	0.001388467	V	V
V835	835	3087	0.000509499	nonsyn	a	1.11E-05	0.021786096	I	V
V836	836	3088	0.000992698	nonsyn	t	1.11E-05	0.011181645	I	T
V837	837	3089	0.005817863	syn	c	2.41E-05	0.004142415	I	I
V838	838	3090	0.000376165	res	t	1.11E-05	0.029508349	Y	H
V839	839	3091	0.000399955	res	a	1.11E-05	0.027753129	Y	C
V840	840	3092	0.004899186	res	t	1.11E-05	0.002265682	Y	Y
V841	841	3093	0.000128765	stop	c	2.41E-05	0.187162527	Q	*
V842	842	3094	0.000161159	nonsyn	a	1.11E-05	0.068875914	Q	R
V843	843	3095	0.004973487	syn	a	1.11E-05	0.002231835	Q	Q
V844	844	3096	0.000163124	nonsyn	t	1.11E-05	0.068046568	Y	H
V845	845	3097	0.000150074	nonsyn	a	1.11E-05	0.073963658	Y	C
V846	846	3098	0.004699327	exclude	c	2.41E-05	0.005128394	Y	Y
V847	847	3099	0.000366187	res	a	1.11E-05	0.030312348	M	V
V848	848	3100	0.000356874	res	t	1.11E-05	0.031103408	M	T
V849	849	3101	0.000304208	res	g	5.48E-05	0.180139634	M	I
V850	850	3102	0.000516588	nonsyn	g	5.48E-05	0.106080585	D	N
V851	851	3103	0.000305719	nonsyn	a	1.11E-05	0.036307903	D	G
V852	852	3104	0.003773727	syn	t	1.11E-05	0.002941389	D	D
V853	853	3105	0.002832441	nonsyn	g	5.48E-05	0.019347272	D	N
V854	854	3106	0.000443876	nonsyn	a	1.11E-05	0.025007005	D	G
V855	855	3107	0.011812031	exclude	t	1.11E-05	0.00093972	D	D
V856	856	3108	0.00238556	syn	t	1.11E-05	0.004652995	L	L
V857	857	3109	0.000147013	nonsyn	t	1.11E-05	0.075503542	L	S
V858	858	3110	0.005044409	syn	g	5.48E-05	0.010863513	L	L
V859	859	3111	0.000742581	res	t	1.11E-05	0.014947861	Y	H
V860	860	3112	0.000304231	res	a	1.11E-05	0.036485444	Y	C
V861	861	3113	0.008330786	res	t	1.11E-05	0.001332407	Y	Y
V862	862	3114	0.007274732	nonsyn	g	5.48E-05	0.007532924	V	I
V863	863	3115	0.000757804	nonsyn	t	1.11E-05	0.014647586	V	A
V864	864	3116	0.024283858	syn	a	1.11E-05	0.000457094	V	V
V865	865	3117	0.000227078	res	g	5.48E-05	0.241326387	G	R
V866	866	3118	0.000447669	res	g	5.48E-05	0.122411986	G	E
V867	867	3119	0.002298828	res	a	1.11E-05	0.004828547	G	G
V868	868	3120	0.000578592	nonsyn	t	1.11E-05	0.019184518	S	P
V869	869	3121	0.000113964	nonsyn	c	2.41E-05	0.211470554	S	F
V870	870	3122	0.000836508	syn	t	1.11E-05	0.01326945	S	S
V871	871	3123	0.002747455	nonsyn	g	5.48E-05	0.019945732	D	N
V872	872	3124	0.000987984	nonsyn	a	1.11E-05	0.011234995	D	G
V873	873	3125	0.000844522	exclude	c	2.41E-05	0.028536868	D	D
V874	874	3126	0.001632118	syn	t	1.11E-05	0.006800978	L	L
V875	875	3127	0.000191687	nonsyn	t	1.11E-05	0.057907026	L	S
V876	876	3128	0.014230734	syn	a	1.11E-05	0.000780002	L	L
V877	877	3129	0.002433968	nonsyn	g	5.48E-05	0.022514672	E	K
V878	878	3130	0.000334896	nonsyn	a	1.11E-05	0.033144589	E	G
V879	879	3131	0.008677017	syn	a	1.11E-05	0.001279241	E	E
V880	880	3132	0.000700114	nonsyn	a	1.11E-05	0.015854551	I	V
V881	881	3133	0.000511993	nonsyn	t	1.11E-05	0.021679999	I	T
V882	882	3134	0.00067356	nonsyn	a	1.11E-05	0.016479612	I	M
V883	883	3135	0.000438423	nonsyn	g	5.48E-05	0.124993413	G	R
V884	884	3136	0.000317667	nonsyn	g	5.48E-05	0.172507741	G	E
V885	885	3137	0.013393278	syn	g	5.48E-05	0.004091605	G	G
V886	886	3138	0.000186525	stop	c	2.41E-05	0.129205427	Q	*
V887	887	3139	0.001061539	nonsyn	a	1.11E-05	0.010456513	Q	R
V888	888	3140	0.007351577	exclude	g	5.48E-05	0.007454182	Q	Q
V889	889	3141	0.000121907	nonsyn	c	2.41E-05	0.197691024	H	Y
V890	890	3142	0.000311605	nonsyn	a	1.11E-05	0.035622013	H	R
V891	891	3143	0.010688017	exclude	t	1.11E-05	0.001038546	H	H
V892	892	3144	0.000389953	nonsyn	a	1.11E-05	0.028464936	R	G
V893	893	3145	0.001103992	nonsyn	g	5.48E-05	0.04963805	R	K
V894	894	3146	0.001958848	syn	a	1.11E-05	0.005666596	R	R
V895	895	3147	0.015580318	exclude	a	1.11E-05	0.000712437	T	A
V896	896	3148	0.039618364	nonsyn	c	2.41E-05	0.000608304	T	I
V897	897	3149	0.01254382	syn	a	1.11E-05	0.000884898	T	T
V898	898	3150	0.000101028	nonsyn	a	1.11E-05	0.109870292	K	E
V899	899	3151	0.002897103	nonsyn	a	1.11E-05	0.003831414	K	R
V900	900	3152	0.000812236	syn	a	1.11E-05	0.013665972	K	K
V901	901	3153	0.015492713	nonsyn	a	1.11E-05	0.000716466	I	V
V902	902	3154	8.67E-05	nonsyn	t	1.11E-05	0.128068601	I	T
V903	903	3155	0.004502725	nonsyn	a	1.11E-05	0.002465174	I	M
V904	904	3156	0.003004706	nonsyn	g	5.48E-05	0.018238059	E	K
V905	905	3157	0.000788815	nonsyn	a	1.11E-05	0.014071738	E	G
V906	906	3158	0.013722567	syn	g	5.48E-05	0.003993422	E	E
V907	907	3159	0.00105889	nonsyn	g	5.48E-05	0.051752308	E	K
V908	908	3160	0.00030724	nonsyn	a	1.11E-05	0.036128092	E	G
V909	909	3161	0.003037406	exclude	a	1.11E-05	0.003654434	E	E
V910	910	3162	0.011930967	exclude	c	2.41E-05	0.002019954	L	L
V911	911	3163	0.001277987	nonsyn	t	1.11E-05	0.008685534	L	P
V912	912	3164	0.041845402	exclude	g	5.48E-05	0.001309582	L	L
V913	913	3165	0.000843546	nonsyn	a	1.11E-05	0.013158733	R	G
V914	914	3166	0.000350807	nonsyn	g	5.48E-05	0.156211457	R	K
V915	915	3167	0.005211686	syn	a	1.11E-05	0.002129829	R	R
V916	916	3168	0.021886989	exclude	c	2.41E-05	0.001101111	Q	*
V917	917	3169	0.020164859	exclude	a	1.11E-05	0.000550463	Q	R
V918	918	3170	0.022672265	exclude	a	1.11E-05	0.000489585	Q	Q
V919	919	3171	0.000324874	nonsyn	c	2.41E-05	0.074182558	H	Y
V920	920	3172	0.000451615	nonsyn	a	1.11E-05	0.02457847	H	R
V921	921	3173	0.000979069	syn	t	1.11E-05	0.0113373	H	H
V922	922	3174	0.006303128	syn	c	2.41E-05	0.003823499	L	L
V923	923	3175	0.000360434	nonsyn	t	1.11E-05	0.030796231	L	P
V924	924	3176	0.002370753	exclude	g	5.48E-05	0.023115021	L	L
V925	925	3177	0.016224768	res	t	1.11E-05	0.000684139	L	L
V926	926	3178	0.000483249	res	t	1.11E-05	0.02296953	L	S
V927	927	3179	0.040566018	exclude	g	5.48E-05	0.001350884	L	L
V928	928	3180	0.001118585	nonsyn	a	1.11E-05	0.009923253	R	G
V929	929	3181	0.046810115	exclude	g	5.48E-05	0.001170687	R	K
V930	930	3182	0.01324383	exclude	g	5.48E-05	0.004137776	R	R
V931	931	3183	0.000496743	nonsyn	t	1.11E-05	0.022345558	W	R
V932	932	3184	0.000324587	stop	g	5.48E-05	0.168829889	W	*
V933	933	3185	0.000406149	stop	g	5.48E-05	0.134925689	W	*
V934	934	3186	0.001363278	nonsyn	g	5.48E-05	0.040197231	G	R
V935	935	3187	0.000307741	nonsyn	g	5.48E-05	0.178071684	G	E
V936	936	3188	0.059861439	syn	a	1.11E-05	0.000185428	G	G
V937	937	3189	0.003483327	nonsyn	t	1.11E-05	0.003186609	F	L
V938	938	3190	0.000195588	nonsyn	t	1.11E-05	0.056752066	F	S
V939	939	3191	0.006502428	syn	t	1.11E-05	0.001707055	F	F
V940	940	3192	0.001848397	res	a	1.11E-05	0.006005203	T	A
V941	941	3193	0.004389967	res	c	2.41E-05	0.005489791	T	I
V942	942	3194	0.001210339	exclude	c	2.41E-05	0.019911783	T	T
V943	943	3195	0.000504018	nonsyn	a	1.11E-05	0.022023003	T	A
V944	944	3196	9.72E-05	nonsyn	c	2.41E-05	0.247822261	T	I
V945	945	3197	0.010452752	syn	a	1.11E-05	0.001061921	T	T
V946	946	3198	0.000117639	nonsyn	c	2.41E-05	0.204864682	P	S
V947	947	3199	0.000103344	nonsyn	c	2.41E-05	0.233202708	P	L
V948	948	3200	0.001800072	syn	a	1.11E-05	0.00616642	P	P
V949	949	3201	0.000161473	nonsyn	g	5.48E-05	0.339376226	D	N
V950	950	3202	0.000973082	nonsyn	a	1.11E-05	0.011407052	D	G
V951	951	3203	0.027176391	syn	c	2.41E-05	0.000886799	D	D
V952	952	3204	0.000177328	res	a	1.11E-05	0.06259577	K	E
V953	953	3205	0.000247559	res	a	1.11E-05	0.044837808	K	R
V954	954	3206	0.015536423	exclude	a	1.11E-05	0.00071445	K	K
V955	955	3207	0.000330172	nonsyn	a	1.11E-05	0.033618808	K	E
V956	956	3208	0.000478508	nonsyn	a	1.11E-05	0.023197108	K	R
V957	957	3209	0.018746154	exclude	a	1.11E-05	0.000592121	K	K
V958	958	3210	0.000216371	nonsyn	c	2.41E-05	0.111382524	H	Y
V959	959	3211	0.000229642	nonsyn	a	1.11E-05	0.048336039	H	R
V960	960	3212	0.014088269	syn	t	1.11E-05	0.00078789	H	H
V961	961	3213	0.000295507	stop	c	2.41E-05	0.081554696	Q	*
V962	962	3214	0.000336911	nonsyn	a	1.11E-05	0.032946382	Q	R
V963	963	3215	0.011044556	syn	g	5.48E-05	0.004961721	Q	Q
V964	964	3216	0.000200365	nonsyn	a	1.11E-05	0.055398759	K	E
V965	965	3217	0.000245008	nonsyn	a	1.11E-05	0.045304708	K	R
V966	966	3218	0.00601732	exclude	a	1.11E-05	0.001844675	K	K
V967	967	3219	0.003373977	nonsyn	g	5.48E-05	0.016241959	E	K
V968	968	3220	0.000813009	nonsyn	a	1.11E-05	0.013652985	E	G
V969	969	3221	0.009534739	syn	a	1.11E-05	0.001164164	E	E
V970	970	3222	0.000459792	res	c	2.41E-05	0.052414981	P	S
V971	971	3223	0.000122473	res	c	2.41E-05	0.196777599	P	L
V972	972	3224	0.020112922	exclude	t	1.11E-05	0.000551884	P	P
V973	973	3225	8.49E-05	nonsyn	c	2.41E-05	0.283884122	P	S
V974	974	3226	0.000139783	nonsyn	c	2.41E-05	0.172410608	P	L
V975	975	3227	0.002071309	syn	a	1.11E-05	0.00535893	P	P
V976	976	3228	0.000914471	nonsyn	t	1.11E-05	0.01213817	F	L
V977	977	3229	0.000428394	nonsyn	t	1.11E-05	0.02591075	F	S
V978	978	3230	0.033970838	exclude	c	2.41E-05	0.000709432	F	F
V979	979	3231	0.000142487	nonsyn	c	2.41E-05	0.169138048	L	F
V980	980	3232	0.000802229	nonsyn	t	1.11E-05	0.013836448	L	P
V981	981	3233	0.007967294	syn	t	1.11E-05	0.001393196	L	L
V982	982	3234	0.000165687	nonsyn	t	1.11E-05	0.066993922	W	R
V983	983	3235	0.000217291	stop	g	5.48E-05	0.252196383	W	*
V984	984	3236	0.000276976	stop	g	5.48E-05	0.197851012	W	*
