# Supplementary material for: Within-patient mutation frequencies reveal fitness costs of CpG dinucleotides and drastic amino acid changes in HIV
Source: PLoS Genet. 2018 Jun 28;14(6):e1007420. doi: 10.1371/journal.pgen.1007420 (PMC6023119; doi:10.1371/journal.pgen.1007420)
Supplement: S3 File — (CSV) [file pgen.1007420.s014.csv]

	num	HXB2Pos	colMeansTsLehman	TypeOfSite	WTnt	TSmutrate	EstSelCoeff	WTAA	MUTAA
1	1	2253	NA	exclude	c	2.41E-05	NA	P	S
2	2	2254	NA	exclude	c	2.41E-05	NA	P	L
3	3	2255	NA	exclude	t	1.11E-05	NA	P	P
4	4	2256	NA	exclude	c	2.41E-05	NA	Q	*
5	5	2257	NA	exclude	a	1.11E-05	NA	Q	R
6	6	2258	NA	exclude	g	5.48E-05	NA	Q	Q
7	7	2259	NA	exclude	a	1.11E-05	NA	I	V
8	8	2260	NA	exclude	t	1.11E-05	NA	I	T
9	9	2261	NA	exclude	c	2.41E-05	NA	I	I
10	10	2262	NA	exclude	a	1.11E-05	NA	T	A
11	11	2263	NA	exclude	c	2.41E-05	NA	T	I
12	12	2264	NA	exclude	t	1.11E-05	NA	T	T
13	13	2265	NA	exclude	c	2.41E-05	NA	L	F
14	14	2266	NA	exclude	t	1.11E-05	NA	L	P
15	15	2267	NA	exclude	t	1.11E-05	NA	L	L
16	16	2268	NA	exclude	t	1.11E-05	NA	W	R
17	17	2269	NA	exclude	g	5.48E-05	NA	W	*
18	18	2270	NA	exclude	g	5.48E-05	NA	W	*
19	19	2271	NA	exclude	c	2.41E-05	NA	Q	*
20	20	2272	NA	exclude	a	1.11E-05	NA	Q	R
21	21	2273	NA	exclude	a	1.11E-05	NA	Q	Q
22	22	2274	NA	exclude	c	2.41E-05	NA	R	*
23	23	2275	NA	exclude	g	5.48E-05	NA	R	Q
24	24	2276	NA	exclude	a	1.11E-05	NA	R	R
25	25	2277	NA	exclude	c	2.41E-05	NA	P	S
26	26	2278	NA	exclude	c	2.41E-05	NA	P	L
27	27	2279	NA	exclude	c	2.41E-05	NA	P	P
28	28	2280	NA	exclude	c	2.41E-05	NA	L	F
29	29	2281	NA	exclude	t	1.11E-05	NA	L	P
30	30	2282	NA	exclude	c	2.41E-05	NA	L	L
31	31	2283	NA	exclude	g	5.48E-05	NA	V	I
32	32	2284	NA	exclude	t	1.11E-05	NA	V	A
33	33	2285	NA	exclude	c	2.41E-05	NA	V	V
34	34	2286	NA	exclude	a	1.11E-05	NA	T	A
35	35	2287	NA	exclude	c	2.41E-05	NA	T	I
36	36	2288	NA	exclude	a	1.11E-05	NA	T	T
37	37	2289	NA	exclude	a	1.11E-05	NA	I	V
38	38	2290	NA	exclude	t	1.11E-05	NA	I	T
39	39	2291	NA	exclude	a	1.11E-05	NA	I	M
40	40	2292	NA	exclude	a	1.11E-05	NA	K	E
41	41	2293	NA	exclude	a	1.11E-05	NA	K	R
42	42	2294	NA	exclude	g	5.48E-05	NA	K	K
43	43	2295	NA	exclude	a	1.11E-05	NA	I	V
44	44	2296	NA	exclude	t	1.11E-05	NA	I	T
45	45	2297	NA	exclude	a	1.11E-05	NA	I	M
46	46	2298	NA	exclude	g	5.48E-05	NA	G	R
47	47	2299	NA	exclude	g	5.48E-05	NA	G	E
48	48	2300	NA	exclude	g	5.48E-05	NA	G	G
49	49	2301	NA	exclude	g	5.48E-05	NA	G	R
50	50	2302	NA	exclude	g	5.48E-05	NA	G	E
51	51	2303	NA	exclude	g	5.48E-05	NA	G	G
52	52	2304	NA	exclude	c	2.41E-05	NA	Q	*
53	53	2305	NA	exclude	a	1.11E-05	NA	Q	R
54	54	2306	NA	exclude	a	1.11E-05	NA	Q	Q
55	55	2307	NA	exclude	c	2.41E-05	NA	L	L
56	56	2308	NA	exclude	t	1.11E-05	NA	L	P
57	57	2309	NA	exclude	a	1.11E-05	NA	L	L
58	58	2310	NA	exclude	a	1.11E-05	NA	K	E
59	59	2311	NA	exclude	a	1.11E-05	NA	K	R
60	60	2312	NA	exclude	g	5.48E-05	NA	K	K
61	61	2313	NA	exclude	g	5.48E-05	NA	E	K
62	62	2314	NA	exclude	a	1.11E-05	NA	E	G
63	63	2315	NA	exclude	a	1.11E-05	NA	E	E
64	64	2316	NA	exclude	g	5.48E-05	NA	A	T
65	65	2317	NA	exclude	c	2.41E-05	NA	A	V
66	66	2318	NA	exclude	t	1.11E-05	NA	A	A
67	67	2319	NA	exclude	c	2.41E-05	NA	L	L
68	68	2320	NA	exclude	t	1.11E-05	NA	L	P
69	69	2321	NA	exclude	a	1.11E-05	NA	L	L
70	70	2322	NA	exclude	t	1.11E-05	NA	L	L
71	71	2323	NA	exclude	t	1.11E-05	NA	L	S
72	72	2324	NA	exclude	a	1.11E-05	NA	L	L
73	73	2325	NA	exclude	g	5.48E-05	NA	D	N
74	74	2326	NA	exclude	a	1.11E-05	NA	D	G
75	75	2327	NA	exclude	t	1.11E-05	NA	D	D
76	76	2328	NA	exclude	a	1.11E-05	NA	T	A
77	77	2329	NA	exclude	c	2.41E-05	NA	T	I
78	78	2330	NA	exclude	a	1.11E-05	NA	T	T
79	79	2331	NA	exclude	g	5.48E-05	NA	G	R
80	80	2332	NA	exclude	g	5.48E-05	NA	G	E
81	81	2333	NA	exclude	a	1.11E-05	NA	G	G
82	82	2334	NA	exclude	g	5.48E-05	NA	A	T
83	83	2335	NA	exclude	c	2.41E-05	NA	A	V
84	84	2336	NA	exclude	a	1.11E-05	NA	A	A
85	85	2337	NA	exclude	g	5.48E-05	NA	D	N
86	86	2338	NA	exclude	a	1.11E-05	NA	D	G
87	87	2339	NA	exclude	t	1.11E-05	NA	D	D
88	88	2340	NA	exclude	g	5.48E-05	NA	D	N
89	89	2341	NA	exclude	a	1.11E-05	NA	D	G
90	90	2342	NA	exclude	t	1.11E-05	NA	D	D
91	91	2343	NA	exclude	a	1.11E-05	NA	T	A
92	92	2344	NA	exclude	c	2.41E-05	NA	T	I
93	93	2345	NA	exclude	a	1.11E-05	NA	T	T
94	94	2346	NA	exclude	g	5.48E-05	NA	V	I
95	95	2347	NA	exclude	t	1.11E-05	NA	V	A
96	96	2348	NA	exclude	a	1.11E-05	NA	V	V
97	97	2349	NA	exclude	t	1.11E-05	NA	L	L
98	98	2350	NA	exclude	t	1.11E-05	NA	L	S
99	99	2351	NA	exclude	a	1.11E-05	NA	L	L
100	100	2352	NA	exclude	g	5.48E-05	NA	E	K
101	101	2353	NA	exclude	a	1.11E-05	NA	E	G
102	102	2354	NA	exclude	a	1.11E-05	NA	E	E
103	103	2355	NA	exclude	g	5.48E-05	NA	E	K
104	104	2356	NA	exclude	a	1.11E-05	NA	E	G
105	105	2357	NA	exclude	a	1.11E-05	NA	E	E
106	106	2358	NA	exclude	a	1.11E-05	NA	M	V
107	107	2359	NA	exclude	t	1.11E-05	NA	M	T
108	108	2360	NA	exclude	g	5.48E-05	NA	M	I
109	109	2361	NA	exclude	a	1.11E-05	NA	N	D
110	110	2362	NA	exclude	a	1.11E-05	NA	N	S
111	111	2363	NA	exclude	t	1.11E-05	NA	N	N
112	112	2364	NA	exclude	t	1.11E-05	NA	L	L
113	113	2365	NA	exclude	t	1.11E-05	NA	L	S
114	114	2366	NA	exclude	g	5.48E-05	NA	L	L
115	115	2367	NA	exclude	c	2.41E-05	NA	P	S
116	116	2368	NA	exclude	c	2.41E-05	NA	P	L
117	117	2369	NA	exclude	a	1.11E-05	NA	P	P
118	118	2370	NA	exclude	g	5.48E-05	NA	G	R
119	119	2371	NA	exclude	g	5.48E-05	NA	G	E
120	120	2372	NA	exclude	a	1.11E-05	NA	G	G
121	121	2373	NA	exclude	a	1.11E-05	NA	R	G
122	122	2374	NA	exclude	g	5.48E-05	NA	R	K
123	123	2375	NA	exclude	a	1.11E-05	NA	R	R
124	124	2376	NA	exclude	t	1.11E-05	NA	W	R
125	125	2377	NA	exclude	g	5.48E-05	NA	W	*
126	126	2378	NA	exclude	g	5.48E-05	NA	W	*
127	127	2379	NA	exclude	a	1.11E-05	NA	K	E
128	128	2380	NA	exclude	a	1.11E-05	NA	K	R
129	129	2381	NA	exclude	a	1.11E-05	NA	K	K
130	130	2382	NA	exclude	c	2.41E-05	NA	P	S
131	131	2383	NA	exclude	c	2.41E-05	NA	P	L
132	132	2384	NA	exclude	a	1.11E-05	NA	P	P
133	133	2385	NA	exclude	a	1.11E-05	NA	K	E
134	134	2386	NA	exclude	a	1.11E-05	NA	K	R
135	135	2387	NA	exclude	a	1.11E-05	NA	K	K
136	136	2388	NA	exclude	a	1.11E-05	NA	M	V
137	137	2389	NA	exclude	t	1.11E-05	NA	M	T
138	138	2390	NA	exclude	g	5.48E-05	NA	M	I
139	139	2391	NA	exclude	a	1.11E-05	NA	I	V
140	140	2392	NA	exclude	t	1.11E-05	NA	I	T
141	141	2393	NA	exclude	a	1.11E-05	NA	I	M
142	142	2394	NA	exclude	g	5.48E-05	NA	G	R
143	143	2395	NA	exclude	g	5.48E-05	NA	G	E
144	144	2396	NA	exclude	g	5.48E-05	NA	G	G
145	145	2397	NA	exclude	g	5.48E-05	NA	G	R
146	146	2398	NA	exclude	g	5.48E-05	NA	G	E
147	147	2399	NA	exclude	a	1.11E-05	NA	G	G
148	148	2400	NA	exclude	a	1.11E-05	NA	I	V
149	149	2401	NA	exclude	t	1.11E-05	NA	I	T
150	150	2402	NA	exclude	t	1.11E-05	NA	I	I
151	151	2403	NA	exclude	g	5.48E-05	NA	G	R
152	152	2404	NA	exclude	g	5.48E-05	NA	G	E
153	153	2405	NA	exclude	a	1.11E-05	NA	G	G
154	154	2406	NA	exclude	g	5.48E-05	NA	G	S
155	155	2407	NA	exclude	g	5.48E-05	NA	G	D
156	156	2408	NA	exclude	t	1.11E-05	NA	G	G
157	157	2409	NA	exclude	t	1.11E-05	NA	F	L
158	158	2410	NA	exclude	t	1.11E-05	NA	F	S
159	159	2411	NA	exclude	t	1.11E-05	NA	F	F
160	160	2412	NA	exclude	a	1.11E-05	NA	I	V
161	161	2413	NA	exclude	t	1.11E-05	NA	I	T
162	162	2414	NA	exclude	c	2.41E-05	NA	I	I
163	163	2415	NA	exclude	a	1.11E-05	NA	K	E
164	164	2416	NA	exclude	a	1.11E-05	NA	K	R
165	165	2417	NA	exclude	a	1.11E-05	NA	K	K
166	166	2418	NA	exclude	g	5.48E-05	NA	V	I
167	167	2419	NA	exclude	t	1.11E-05	NA	V	A
168	168	2420	NA	exclude	a	1.11E-05	NA	V	V
169	169	2421	NA	exclude	a	1.11E-05	NA	R	G
170	170	2422	NA	exclude	g	5.48E-05	NA	R	K
171	171	2423	NA	exclude	a	1.11E-05	NA	R	R
172	172	2424	NA	exclude	c	2.41E-05	NA	Q	*
173	173	2425	NA	exclude	a	1.11E-05	NA	Q	R
174	174	2426	NA	exclude	g	5.48E-05	NA	Q	Q
175	175	2427	NA	exclude	t	1.11E-05	NA	Y	H
176	176	2428	NA	exclude	a	1.11E-05	NA	Y	C
177	177	2429	NA	exclude	t	1.11E-05	NA	Y	Y
178	178	2430	NA	exclude	g	5.48E-05	NA	D	N
179	179	2431	NA	exclude	a	1.11E-05	NA	D	G
180	180	2432	NA	exclude	t	1.11E-05	NA	D	D
181	181	2433	NA	exclude	c	2.41E-05	NA	Q	*
182	182	2434	NA	exclude	a	1.11E-05	NA	Q	R
183	183	2435	NA	exclude	g	5.48E-05	NA	Q	Q
184	184	2436	NA	exclude	a	1.11E-05	NA	I	V
185	185	2437	NA	exclude	t	1.11E-05	NA	I	T
186	186	2438	NA	exclude	a	1.11E-05	NA	I	M
187	187	2439	NA	exclude	c	2.41E-05	NA	L	F
188	188	2440	NA	exclude	t	1.11E-05	NA	L	P
189	189	2441	NA	exclude	c	2.41E-05	NA	L	L
190	190	2442	NA	exclude	a	1.11E-05	NA	I	V
191	191	2443	NA	exclude	t	1.11E-05	NA	I	T
192	192	2444	NA	exclude	a	1.11E-05	NA	I	M
193	193	2445	NA	exclude	g	5.48E-05	NA	E	K
194	194	2446	NA	exclude	a	1.11E-05	NA	E	G
195	195	2447	NA	exclude	a	1.11E-05	NA	E	E
196	196	2448	NA	exclude	a	1.11E-05	NA	I	V
197	197	2449	NA	exclude	t	1.11E-05	NA	I	T
198	198	2450	NA	exclude	c	2.41E-05	NA	I	I
199	199	2451	NA	exclude	t	1.11E-05	NA	C	R
200	200	2452	NA	exclude	g	5.48E-05	NA	C	Y
201	201	2453	NA	exclude	t	1.11E-05	NA	C	C
202	202	2454	NA	exclude	g	5.48E-05	NA	G	R
203	203	2455	NA	exclude	g	5.48E-05	NA	G	E
204	204	2456	NA	exclude	a	1.11E-05	NA	G	G
205	205	2457	NA	exclude	c	2.41E-05	NA	H	Y
206	206	2458	NA	exclude	a	1.11E-05	NA	H	R
207	207	2459	NA	exclude	t	1.11E-05	NA	H	H
208	208	2460	NA	exclude	a	1.11E-05	NA	K	E
209	209	2461	NA	exclude	a	1.11E-05	NA	K	R
210	210	2462	NA	exclude	a	1.11E-05	NA	K	K
211	211	2463	NA	exclude	g	5.48E-05	NA	A	T
212	212	2464	NA	exclude	c	2.41E-05	NA	A	V
213	213	2465	NA	exclude	t	1.11E-05	NA	A	A
214	214	2466	NA	exclude	a	1.11E-05	NA	I	V
215	215	2467	NA	exclude	t	1.11E-05	NA	I	T
216	216	2468	NA	exclude	a	1.11E-05	NA	I	M
217	217	2469	NA	exclude	g	5.48E-05	NA	G	S
218	218	2470	NA	exclude	g	5.48E-05	NA	G	D
219	219	2471	NA	exclude	t	1.11E-05	NA	G	G
220	220	2472	NA	exclude	a	1.11E-05	NA	T	A
221	221	2473	NA	exclude	c	2.41E-05	NA	T	I
222	222	2474	NA	exclude	a	1.11E-05	NA	T	T
223	223	2475	NA	exclude	g	5.48E-05	NA	V	I
224	224	2476	NA	exclude	t	1.11E-05	NA	V	A
225	225	2477	NA	exclude	a	1.11E-05	NA	V	V
226	226	2478	NA	exclude	t	1.11E-05	NA	L	L
227	227	2479	NA	exclude	t	1.11E-05	NA	L	S
228	228	2480	NA	exclude	a	1.11E-05	NA	L	L
229	229	2481	NA	exclude	g	5.48E-05	NA	V	I
230	230	2482	NA	exclude	t	1.11E-05	NA	V	A
231	231	2483	NA	exclude	a	1.11E-05	NA	V	V
232	232	2484	NA	exclude	g	5.48E-05	NA	G	R
233	233	2485	NA	exclude	g	5.48E-05	NA	G	E
234	234	2486	NA	exclude	a	1.11E-05	NA	G	G
235	235	2487	NA	exclude	c	2.41E-05	NA	P	S
236	236	2488	NA	exclude	c	2.41E-05	NA	P	L
237	237	2489	NA	exclude	t	1.11E-05	NA	P	P
238	238	2490	NA	exclude	a	1.11E-05	NA	T	A
239	239	2491	NA	exclude	c	2.41E-05	NA	T	I
240	240	2492	NA	exclude	a	1.11E-05	NA	T	T
241	241	2493	NA	exclude	c	2.41E-05	NA	P	S
242	242	2494	NA	exclude	c	2.41E-05	NA	P	L
243	243	2495	NA	exclude	t	1.11E-05	NA	P	P
244	244	2496	NA	exclude	g	5.48E-05	NA	V	I
245	245	2497	NA	exclude	t	1.11E-05	NA	V	A
246	246	2498	NA	exclude	c	2.41E-05	NA	V	V
247	247	2499	NA	exclude	a	1.11E-05	NA	N	D
248	248	2500	NA	exclude	a	1.11E-05	NA	N	S
249	249	2501	NA	exclude	c	2.41E-05	NA	N	N
250	250	2502	NA	exclude	a	1.11E-05	NA	I	V
251	251	2503	NA	exclude	t	1.11E-05	NA	I	T
252	252	2504	NA	exclude	a	1.11E-05	NA	I	M
253	253	2505	NA	exclude	a	1.11E-05	NA	I	V
254	254	2506	NA	exclude	t	1.11E-05	NA	I	T
255	255	2507	NA	exclude	t	1.11E-05	NA	I	I
256	256	2508	NA	exclude	g	5.48E-05	NA	G	R
257	257	2509	NA	exclude	g	5.48E-05	NA	G	E
258	258	2510	NA	exclude	a	1.11E-05	NA	G	G
259	259	2511	NA	exclude	a	1.11E-05	NA	R	G
260	260	2512	NA	exclude	g	5.48E-05	NA	R	K
261	261	2513	NA	exclude	a	1.11E-05	NA	R	R
262	262	2514	NA	exclude	a	1.11E-05	NA	N	D
263	263	2515	NA	exclude	a	1.11E-05	NA	N	S
264	264	2516	NA	exclude	t	1.11E-05	NA	N	N
265	265	2517	NA	exclude	c	2.41E-05	NA	L	L
266	266	2518	NA	exclude	t	1.11E-05	NA	L	P
267	267	2519	NA	exclude	g	5.48E-05	NA	L	L
268	268	2520	NA	exclude	t	1.11E-05	NA	L	L
269	269	2521	NA	exclude	t	1.11E-05	NA	L	S
270	270	2522	NA	exclude	g	5.48E-05	NA	L	L
271	271	2523	NA	exclude	a	1.11E-05	NA	T	A
272	272	2524	NA	exclude	c	2.41E-05	NA	T	I
273	273	2525	NA	exclude	t	1.11E-05	NA	T	T
274	274	2526	NA	exclude	c	2.41E-05	NA	Q	*
275	275	2527	NA	exclude	a	1.11E-05	NA	Q	R
276	276	2528	NA	exclude	g	5.48E-05	NA	Q	Q
277	277	2529	NA	exclude	a	1.11E-05	NA	I	V
278	278	2530	NA	exclude	t	1.11E-05	NA	I	T
279	279	2531	NA	exclude	t	1.11E-05	NA	I	I
280	280	2532	NA	exclude	g	5.48E-05	NA	G	S
281	281	2533	NA	exclude	g	5.48E-05	NA	G	D
282	282	2534	NA	exclude	t	1.11E-05	NA	G	G
283	283	2535	NA	exclude	t	1.11E-05	NA	C	R
284	284	2536	NA	exclude	g	5.48E-05	NA	C	Y
285	285	2537	NA	exclude	c	2.41E-05	NA	C	C
286	286	2538	NA	exclude	a	1.11E-05	NA	T	A
287	287	2539	NA	exclude	c	2.41E-05	NA	T	I
288	288	2540	NA	exclude	t	1.11E-05	NA	T	T
289	289	2541	NA	exclude	t	1.11E-05	NA	L	L
290	290	2542	NA	exclude	t	1.11E-05	NA	L	S
291	291	2543	NA	exclude	a	1.11E-05	NA	L	L
292	292	2544	NA	exclude	a	1.11E-05	NA	N	D
293	293	2545	NA	exclude	a	1.11E-05	NA	N	S
294	294	2546	NA	exclude	t	1.11E-05	NA	N	N
295	295	2547	NA	exclude	t	1.11E-05	NA	F	L
296	296	2548	NA	exclude	t	1.11E-05	NA	F	S
297	297	2549	NA	exclude	t	1.11E-05	NA	F	F
298	298	2550	NA	exclude	c	2.41E-05	NA	P	S
299	299	2551	NA	exclude	c	2.41E-05	NA	P	L
300	300	2552	NA	exclude	c	2.41E-05	NA	P	P
301	301	2553	NA	exclude	a	1.11E-05	NA	I	V
302	302	2554	NA	exclude	t	1.11E-05	NA	I	T
303	303	2555	NA	exclude	t	1.11E-05	NA	I	I
304	304	2556	NA	exclude	a	1.11E-05	NA	S	G
305	305	2557	NA	exclude	g	5.48E-05	NA	S	N
306	306	2558	NA	exclude	t	1.11E-05	NA	S	S
307	307	2559	NA	exclude	c	2.41E-05	NA	P	S
308	308	2560	NA	exclude	c	2.41E-05	NA	P	L
309	309	2561	NA	exclude	t	1.11E-05	NA	P	P
310	310	2562	NA	exclude	a	1.11E-05	NA	I	V
311	311	2563	NA	exclude	t	1.11E-05	NA	I	T
312	312	2564	NA	exclude	t	1.11E-05	NA	I	I
313	313	2565	NA	exclude	g	5.48E-05	NA	E	K
314	314	2566	NA	exclude	a	1.11E-05	NA	E	G
315	315	2567	NA	exclude	a	1.11E-05	NA	E	E
316	316	2568	NA	exclude	a	1.11E-05	NA	T	A
317	317	2569	NA	exclude	c	2.41E-05	NA	T	I
318	318	2570	NA	exclude	t	1.11E-05	NA	T	T
319	319	2571	NA	exclude	g	5.48E-05	NA	V	I
320	320	2572	NA	exclude	t	1.11E-05	NA	V	A
321	321	2573	NA	exclude	a	1.11E-05	NA	V	V
322	322	2574	NA	exclude	c	2.41E-05	NA	P	S
323	323	2575	NA	exclude	c	2.41E-05	NA	P	L
324	324	2576	NA	exclude	a	1.11E-05	NA	P	P
325	325	2577	NA	exclude	g	5.48E-05	NA	V	I
326	326	2578	NA	exclude	t	1.11E-05	NA	V	A
327	327	2579	NA	exclude	a	1.11E-05	NA	V	V
328	328	2580	NA	exclude	a	1.11E-05	NA	K	E
329	329	2581	NA	exclude	a	1.11E-05	NA	K	R
330	330	2582	NA	exclude	a	1.11E-05	NA	K	K
331	331	2583	NA	exclude	t	1.11E-05	NA	L	L
332	332	2584	NA	exclude	t	1.11E-05	NA	L	S
333	333	2585	NA	exclude	a	1.11E-05	NA	L	L
334	334	2586	NA	exclude	a	1.11E-05	NA	K	E
335	335	2587	NA	exclude	a	1.11E-05	NA	K	R
336	336	2588	NA	exclude	g	5.48E-05	NA	K	K
337	337	2589	NA	exclude	c	2.41E-05	NA	P	S
338	338	2590	NA	exclude	c	2.41E-05	NA	P	L
339	339	2591	NA	exclude	a	1.11E-05	NA	P	P
340	340	2592	NA	exclude	g	5.48E-05	NA	G	R
341	341	2593	NA	exclude	g	5.48E-05	NA	G	E
342	342	2594	NA	exclude	a	1.11E-05	NA	G	G
343	343	2595	NA	exclude	a	1.11E-05	NA	M	V
344	344	2596	NA	exclude	t	1.11E-05	NA	M	T
345	345	2597	NA	exclude	g	5.48E-05	NA	M	I
346	346	2598	NA	exclude	g	5.48E-05	NA	D	N
347	347	2599	NA	exclude	a	1.11E-05	NA	D	G
348	348	2600	NA	exclude	t	1.11E-05	NA	D	D
349	349	2601	NA	exclude	g	5.48E-05	NA	G	S
350	350	2602	NA	exclude	g	5.48E-05	NA	G	D
351	351	2603	NA	exclude	c	2.41E-05	NA	G	G
352	352	2604	NA	exclude	c	2.41E-05	NA	P	S
353	353	2605	NA	exclude	c	2.41E-05	NA	P	L
354	354	2606	NA	exclude	a	1.11E-05	NA	P	P
355	355	2607	NA	exclude	a	1.11E-05	NA	K	E
356	356	2608	NA	exclude	a	1.11E-05	NA	K	R
357	357	2609	NA	exclude	a	1.11E-05	NA	K	K
358	358	2610	NA	exclude	g	5.48E-05	NA	V	I
359	359	2611	NA	exclude	t	1.11E-05	NA	V	A
360	360	2612	NA	exclude	t	1.11E-05	NA	V	V
361	361	2613	NA	exclude	a	1.11E-05	NA	K	E
362	362	2614	NA	exclude	a	1.11E-05	NA	K	R
363	363	2615	NA	exclude	a	1.11E-05	NA	K	K
364	364	2616	NA	exclude	c	2.41E-05	NA	Q	*
365	365	2617	NA	exclude	a	1.11E-05	NA	Q	R
366	366	2618	NA	exclude	a	1.11E-05	NA	Q	Q
367	367	2619	NA	exclude	t	1.11E-05	NA	W	R
368	368	2620	NA	exclude	g	5.48E-05	NA	W	*
369	369	2621	NA	exclude	g	5.48E-05	NA	W	*
370	370	2622	NA	exclude	c	2.41E-05	NA	P	S
371	371	2623	NA	exclude	c	2.41E-05	NA	P	L
372	372	2624	NA	exclude	a	1.11E-05	NA	P	P
373	373	2625	NA	exclude	t	1.11E-05	NA	L	L
374	374	2626	NA	exclude	t	1.11E-05	NA	L	S
375	375	2627	NA	exclude	g	5.48E-05	NA	L	L
376	376	2628	NA	exclude	a	1.11E-05	NA	T	A
377	377	2629	NA	exclude	c	2.41E-05	NA	T	I
378	378	2630	NA	exclude	a	1.11E-05	NA	T	T
379	379	2631	NA	exclude	g	5.48E-05	NA	E	K
380	380	2632	NA	exclude	a	1.11E-05	NA	E	G
381	381	2633	NA	exclude	a	1.11E-05	NA	E	E
382	382	2634	NA	exclude	g	5.48E-05	NA	E	K
383	383	2635	NA	exclude	a	1.11E-05	NA	E	G
384	384	2636	NA	exclude	a	1.11E-05	NA	E	E
385	385	2637	NA	exclude	a	1.11E-05	NA	K	E
386	386	2638	NA	exclude	a	1.11E-05	NA	K	R
387	387	2639	NA	exclude	a	1.11E-05	NA	K	K
388	388	2640	NA	exclude	a	1.11E-05	NA	I	V
389	389	2641	NA	exclude	t	1.11E-05	NA	I	T
390	390	2642	NA	exclude	a	1.11E-05	NA	I	M
391	391	2643	NA	exclude	a	1.11E-05	NA	K	E
392	392	2644	NA	exclude	a	1.11E-05	NA	K	R
393	393	2645	NA	exclude	a	1.11E-05	NA	K	K
394	394	2646	NA	exclude	g	5.48E-05	NA	A	T
395	395	2647	NA	exclude	c	2.41E-05	NA	A	V
396	396	2648	NA	exclude	a	1.11E-05	NA	A	A
397	397	2649	NA	exclude	t	1.11E-05	NA	L	L
398	398	2650	NA	exclude	t	1.11E-05	NA	L	S
399	399	2651	NA	exclude	a	1.11E-05	NA	L	L
400	400	2652	NA	exclude	g	5.48E-05	NA	V	I
401	401	2653	NA	exclude	t	1.11E-05	NA	V	A
402	402	2654	NA	exclude	a	1.11E-05	NA	V	V
403	403	2655	NA	exclude	g	5.48E-05	NA	E	K
404	404	2656	NA	exclude	a	1.11E-05	NA	E	G
405	405	2657	NA	exclude	a	1.11E-05	NA	E	E
406	406	2658	NA	exclude	a	1.11E-05	NA	I	V
407	407	2659	NA	exclude	t	1.11E-05	NA	I	T
408	408	2660	NA	exclude	t	1.11E-05	NA	I	I
409	409	2661	NA	exclude	t	1.11E-05	NA	C	R
410	410	2662	NA	exclude	g	5.48E-05	NA	C	Y
411	411	2663	NA	exclude	t	1.11E-05	NA	C	C
412	412	2664	NA	exclude	a	1.11E-05	NA	T	A
413	413	2665	NA	exclude	c	2.41E-05	NA	T	I
414	414	2666	NA	exclude	a	1.11E-05	NA	T	T
415	415	2667	NA	exclude	g	5.48E-05	NA	E	K
416	416	2668	NA	exclude	a	1.11E-05	NA	E	G
417	417	2669	NA	exclude	a	1.11E-05	NA	E	E
418	418	2670	NA	exclude	a	1.11E-05	NA	M	V
419	419	2671	NA	exclude	t	1.11E-05	NA	M	T
420	420	2672	NA	exclude	g	5.48E-05	NA	M	I
421	421	2673	NA	exclude	g	5.48E-05	NA	E	K
422	422	2674	NA	exclude	a	1.11E-05	NA	E	G
423	423	2675	NA	exclude	a	1.11E-05	NA	E	E
424	424	2676	NA	exclude	a	1.11E-05	NA	K	E
425	425	2677	NA	exclude	a	1.11E-05	NA	K	R
426	426	2678	NA	exclude	g	5.48E-05	NA	K	K
427	427	2679	NA	exclude	g	5.48E-05	NA	E	K
428	428	2680	NA	exclude	a	1.11E-05	NA	E	G
429	429	2681	NA	exclude	a	1.11E-05	NA	E	E
430	430	2682	NA	exclude	g	5.48E-05	NA	G	R
431	431	2683	NA	exclude	g	5.48E-05	NA	G	E
432	432	2684	NA	exclude	g	5.48E-05	NA	G	G
433	433	2685	NA	exclude	a	1.11E-05	NA	K	E
434	434	2686	NA	exclude	a	1.11E-05	NA	K	R
435	435	2687	NA	exclude	a	1.11E-05	NA	K	K
436	436	2688	NA	exclude	a	1.11E-05	NA	I	V
437	437	2689	NA	exclude	t	1.11E-05	NA	I	T
438	438	2690	NA	exclude	t	1.11E-05	NA	I	I
439	439	2691	NA	exclude	t	1.11E-05	NA	S	P
440	440	2692	NA	exclude	c	2.41E-05	NA	S	L
441	441	2693	NA	exclude	a	1.11E-05	NA	S	S
442	442	2694	NA	exclude	a	1.11E-05	NA	K	E
443	443	2695	NA	exclude	a	1.11E-05	NA	K	R
444	444	2696	NA	exclude	a	1.11E-05	NA	K	K
445	445	2697	0	nonsyn	a	1.11E-05	1	I	V
446	446	2698	0	nonsyn	t	1.11E-05	1	I	T
447	447	2699	0	syn	t	1.11E-05	1	I	I
448	448	2700	0	nonsyn	g	5.48E-05	1	G	R
449	449	2701	0	nonsyn	g	5.48E-05	1	G	E
450	450	2702	0	syn	g	5.48E-05	1	G	G
451	451	2703	0.000230415	nonsyn	c	2.41E-05	0.104749372	P	S
452	452	2704	0.000496278	nonsyn	c	2.41E-05	0.048633637	P	L
453	453	2705	0.000686342	syn	t	1.11E-05	0.016117043	P	P
454	454	2706	8.47E-05	nonsyn	g	5.48E-05	0.64660729	E	K
455	455	2707	0	nonsyn	a	1.11E-05	1	E	G
456	456	2708	0	syn	a	1.11E-05	1	E	E
457	457	2709	0	nonsyn	a	1.11E-05	1	N	D
458	458	2710	0	nonsyn	a	1.11E-05	1	N	S
459	459	2711	0.000927137	syn	t	1.11E-05	0.011931139	N	N
460	460	2712	0.000399195	nonsyn	c	2.41E-05	0.06046112	P	S
461	461	2713	8.61E-05	nonsyn	c	2.41E-05	0.280376387	P	L
462	462	2714	2.40E-05	syn	a	1.11E-05	0.462510755	P	P
463	463	2715	2.86E-05	nonsyn	t	1.11E-05	0.387008135	Y	H
464	464	2716	2.86E-05	nonsyn	a	1.11E-05	0.388509034	Y	C
465	465	2717	0.182971451	exclude	c	2.41E-05	0.00013191	Y	Y
466	466	2718	2.86E-05	nonsyn	a	1.11E-05	0.388701721	N	D
467	467	2719	0.000773019	nonsyn	a	1.11E-05	0.014365363	N	S
468	468	2720	0.122731914	exclude	t	1.11E-05	9.01E-05	N	N
469	469	2721	0.000133679	nonsyn	a	1.11E-05	0.083069807	T	A
470	470	2722	0.000412301	nonsyn	c	2.41E-05	0.058539211	T	I
471	471	2723	0.02880448	syn	t	1.11E-05	0.000384031	T	T
472	472	2724	0.00021272	nonsyn	c	2.41E-05	0.113462656	P	S
473	473	2725	0.000295436	nonsyn	c	2.41E-05	0.081695435	P	L
474	474	2726	0.000813568	syn	a	1.11E-05	0.013649386	P	P
475	475	2727	0.768810187	exclude	g	5.48E-05	7.13E-05	V	I
476	476	2728	0.000200432	nonsyn	t	1.11E-05	0.05518991	V	A
477	477	2729	0.029762399	syn	a	1.11E-05	0.000373112	V	V
478	478	2730	0.000894584	nonsyn	t	1.11E-05	0.012365295	F	L
479	479	2731	0.000644756	nonsyn	t	1.11E-05	0.017156564	F	S
480	480	2732	0.001174815	syn	t	1.11E-05	0.00941578	F	F
481	481	2733	0.000935136	res	g	5.48E-05	0.058583275	A	T
482	482	2734	0.029335659	res	c	2.41E-05	0.000822746	A	V
483	483	2735	0.734663652	exclude	c	2.41E-05	3.29E-05	A	A
484	484	2736	0.000918718	nonsyn	a	1.11E-05	0.012087172	I	V
485	485	2737	0.000340338	nonsyn	t	1.11E-05	0.032502415	I	T
486	486	2738	0.000421418	nonsyn	a	1.11E-05	0.026350787	I	M
487	487	2739	0.000528411	nonsyn	a	1.11E-05	0.021015264	K	E
488	488	2740	0.003266188	nonsyn	a	1.11E-05	0.003399896	K	R
489	489	2741	0.052901619	exclude	g	5.48E-05	0.001035569	K	K
490	490	2742	0.002669757	res	a	1.11E-05	0.004159442	K	E
491	491	2743	0.01830681	res	a	1.11E-05	0.000606588	K	R
492	492	2744	0.075837239	exclude	a	1.11E-05	0.000146428	K	K
493	493	2745	0.010273613	nonsyn	a	1.11E-05	0.001080895	K	E
494	494	2746	0.018677373	nonsyn	a	1.11E-05	0.000594554	K	R
495	495	2747	0.229349024	exclude	a	1.11E-05	4.84E-05	K	K
496	496	2748	0.009988251	res	g	5.48E-05	0.005484774	D	N
497	497	2749	0.003957948	res	a	1.11E-05	0.002805671	D	G
498	498	2750	0.368920009	exclude	c	2.41E-05	6.54E-05	D	D
499	499	2751	0.019444534	nonsyn	a	1.11E-05	0.000571096	S	G
500	500	2752	0.000301271	nonsyn	g	5.48E-05	0.181840451	S	N
501	501	2753	0.63679279	exclude	t	1.11E-05	1.74E-05	S	S
502	502	2754	0.000921798	nonsyn	a	1.11E-05	0.012046786	T	A
503	503	2755	0.00055426	nonsyn	c	2.41E-05	0.043546019	T	I
504	504	2756	0.08026079	syn	t	1.11E-05	0.000137823	T	T
505	505	2757	0.000573793	res	a	1.11E-05	0.019353143	K	E
506	506	2758	0.016817872	res	a	1.11E-05	0.000660292	K	R
507	507	2759	0.290510963	exclude	a	1.11E-05	3.82E-05	K	K
508	508	2760	0.000469421	nonsyn	t	1.11E-05	0.023564766	W	R
509	509	2761	0.000804927	stop	g	5.48E-05	0.068059943	W	*
510	510	2762	0.001085325	stop	g	5.48E-05	0.050476385	W	*
511	511	2763	0.001554839	nonsyn	a	1.11E-05	0.007142026	R	G
512	512	2764	0.002647336	nonsyn	g	5.48E-05	0.020693746	R	K
513	513	2765	0.205066929	exclude	a	1.11E-05	5.42E-05	R	R
514	514	2766	0.000790438	nonsyn	a	1.11E-05	0.014048792	K	E
515	515	2767	0.000880299	nonsyn	a	1.11E-05	0.01261469	K	R
516	516	2768	0.063949302	syn	a	1.11E-05	0.000173648	K	K
517	517	2769	0.047609172	syn	t	1.11E-05	0.000232346	L	L
518	518	2770	0.000218426	nonsyn	t	1.11E-05	0.050643298	L	S
519	519	2771	0.034806918	syn	a	1.11E-05	0.000319037	L	L
520	520	2772	0.000575543	res	g	5.48E-05	0.095185388	V	I
521	521	2773	0.004216597	res	t	1.11E-05	0.002623395	V	A
522	522	2774	0.09506141	res	a	1.11E-05	0.000116816	V	V
523	523	2775	0.000612384	nonsyn	g	5.48E-05	0.089459006	D	N
524	524	2776	0.00059784	nonsyn	a	1.11E-05	0.01857469	D	G
525	525	2777	0.061008116	syn	t	1.11E-05	0.000181317	D	D
526	526	2778	0.000689524	res	t	1.11E-05	0.016042661	F	L
527	527	2779	0.00079717	res	t	1.11E-05	0.013876337	F	S
528	528	2780	0.239866952	res	c	2.41E-05	0.000100622	F	F
529	529	2781	0.003138484	nonsyn	a	1.11E-05	0.003538237	R	G
530	530	2782	0.000316754	nonsyn	g	5.48E-05	0.172952184	R	K
531	531	2783	0.109443877	exclude	a	1.11E-05	0.000101465	R	R
532	532	2784	0.011348799	nonsyn	g	5.48E-05	0.004827233	E	K
533	533	2785	0.0162869	nonsyn	a	1.11E-05	0.000681818	E	G
534	534	2786	0.561938229	exclude	a	1.11E-05	1.98E-05	E	E
535	535	2787	0.000262776	nonsyn	c	2.41E-05	0.091849305	L	F
536	536	2788	0.000230509	nonsyn	t	1.11E-05	0.047988607	L	P
537	537	2789	0.717661972	exclude	t	1.11E-05	1.54E-05	L	L
538	538	2790	0.000873275	nonsyn	a	1.11E-05	0.012716155	N	D
539	539	2791	0.001113143	nonsyn	a	1.11E-05	0.009975987	N	S
540	540	2792	0.017378708	syn	t	1.11E-05	0.000636515	N	N
541	541	2793	0.000188932	nonsyn	a	1.11E-05	0.05877617	K	E
542	542	2794	0.009046152	nonsyn	a	1.11E-05	0.001227561	K	R
543	543	2795	0.751656344	exclude	g	5.48E-05	7.29E-05	K	K
544	544	2796	0.014470632	nonsyn	a	1.11E-05	0.000767396	R	G
545	545	2797	0.001564262	nonsyn	g	5.48E-05	0.035021813	R	K
546	546	2798	0.037431926	syn	a	1.11E-05	0.000296664	R	R
547	547	2799	0.000774992	nonsyn	a	1.11E-05	0.014328787	T	A
548	548	2800	0.000359512	nonsyn	c	2.41E-05	0.067134959	T	I
549	549	2801	0.121760866	syn	t	1.11E-05	9.08E-05	T	T
550	550	2802	0.000361914	stop	c	2.41E-05	0.066689263	Q	*
551	551	2803	0.005208657	nonsyn	a	1.11E-05	0.00213197	Q	R
552	552	2804	0.192609385	syn	a	1.11E-05	5.77E-05	Q	Q
553	553	2805	0.000344325	nonsyn	g	5.48E-05	0.159103386	D	N
554	554	2806	0.001973109	nonsyn	a	1.11E-05	0.005628023	D	G
555	555	2807	0.214732466	syn	c	2.41E-05	0.000112399	D	D
556	556	2808	0.000664882	nonsyn	t	1.11E-05	0.016637242	F	L
557	557	2809	0.000260802	nonsyn	t	1.11E-05	0.042414597	F	S
558	558	2810	0.541632444	exclude	c	2.41E-05	4.46E-05	F	F
559	559	2811	0.000680445	nonsyn	t	1.11E-05	0.016256723	W	R
560	560	2812	0.000287408	stop	g	5.48E-05	0.190611846	W	*
561	561	2813	0.000476233	stop	g	5.48E-05	0.11503474	W	*
562	562	2814	0.000504991	nonsyn	g	5.48E-05	0.108483731	E	K
563	563	2815	0.003723835	nonsyn	a	1.11E-05	0.00298206	E	G
564	564	2816	0.060792143	syn	a	1.11E-05	0.000182667	E	E
565	565	2817	0.019590895	nonsyn	g	5.48E-05	0.002796365	V	I
566	566	2818	0.000857644	nonsyn	t	1.11E-05	0.012897885	V	A
567	567	2819	0.053786804	syn	t	1.11E-05	0.00020566	V	V
568	568	2820	0.000408275	stop	c	2.41E-05	0.059116516	Q	*
569	569	2821	0.000946652	nonsyn	a	1.11E-05	0.011730495	Q	R
570	570	2822	0.078886348	syn	a	1.11E-05	0.000140768	Q	Q
571	571	2823	0.161702254	syn	t	1.11E-05	6.84E-05	L	L
572	572	2824	0.000150498	nonsyn	t	1.11E-05	0.073501303	L	S
573	573	2825	0.067126486	syn	a	1.11E-05	0.000165429	L	L
574	574	2826	0.00040773	nonsyn	g	5.48E-05	0.134361766	G	R
575	575	2827	0.000698196	nonsyn	g	5.48E-05	0.078464076	G	E
576	576	2828	0.129630995	syn	a	1.11E-05	8.57E-05	G	G
577	577	2829	0.001082006	nonsyn	a	1.11E-05	0.01026307	I	V
578	578	2830	0.000351859	nonsyn	t	1.11E-05	0.03143817	I	T
579	579	2831	0.000763112	nonsyn	a	1.11E-05	0.014551853	I	M
580	580	2832	0.000176886	nonsyn	c	2.41E-05	0.136447979	P	S
581	581	2833	0.000208871	nonsyn	c	2.41E-05	0.115553829	P	L
582	582	2834	0.551659591	exclude	a	1.11E-05	2.01E-05	P	P
583	583	2835	0.000314357	nonsyn	c	2.41E-05	0.076778197	H	Y
584	584	2836	0.000959148	nonsyn	a	1.11E-05	0.011577669	H	R
585	585	2837	0.112199732	exclude	t	1.11E-05	9.86E-05	H	H
586	586	2838	0.342265281	nonsyn	c	2.41E-05	7.05E-05	P	S
587	587	2839	0.020547548	nonsyn	c	2.41E-05	0.001174632	P	L
588	588	2840	0.63552555	exclude	c	2.41E-05	3.80E-05	P	P
589	589	2841	0.000379338	nonsyn	g	5.48E-05	0.144418249	A	T
590	590	2842	0.018370838	nonsyn	c	2.41E-05	0.001313811	A	V
591	591	2843	0.428146565	exclude	a	1.11E-05	2.59E-05	A	A
592	592	2844	0.228374616	nonsyn	g	5.48E-05	0.000239883	G	R
593	593	2845	0.001336786	nonsyn	g	5.48E-05	0.040981353	G	E
594	594	2846	0.349277331	exclude	g	5.48E-05	0.000156848	G	G
595	595	2847	0.394436173	exclude	t	1.11E-05	2.80E-05	L	L
596	596	2848	0.009663611	res	t	1.11E-05	0.001144686	L	S
597	597	2849	0.028871307	res	a	1.11E-05	0.000384628	L	L
598	598	2850	0.004414655	res	a	1.11E-05	0.002515417	K	E
599	599	2851	0.023327829	res	a	1.11E-05	0.000476028	K	R
600	600	2852	0.137908918	res	a	1.11E-05	8.05E-05	K	K
601	601	2853	0.001173637	nonsyn	a	1.11E-05	0.009461783	K	E
602	602	2854	0.0049253	nonsyn	a	1.11E-05	0.002254624	K	R
603	603	2855	0.03253775	syn	g	5.48E-05	0.001683684	K	K
604	604	2856	0.031534042	res	a	1.11E-05	0.00035215	K	E
605	605	2857	0.052917869	res	a	1.11E-05	0.000209848	K	R
606	606	2858	0.096691497	res	a	1.11E-05	0.000114847	K	K
607	607	2859	0.013445838	nonsyn	a	1.11E-05	0.000825884	K	E
608	608	2860	0.018794605	nonsyn	a	1.11E-05	0.000590845	K	R
609	609	2861	0.09544539	syn	a	1.11E-05	0.000116346	K	K
610	610	2862	0.000419361	nonsyn	t	1.11E-05	0.026377728	S	P
611	611	2863	0.0002496	nonsyn	c	2.41E-05	0.096697855	S	L
612	612	2864	0.001507476	syn	a	1.11E-05	0.00736642	S	S
613	613	2865	0.000647721	res	g	5.48E-05	0.084578499	V	I
614	614	2866	0.000412753	res	t	1.11E-05	0.026800052	V	A
615	615	2867	0.094578778	exclude	a	1.11E-05	0.000117412	V	V
616	616	2868	0.001220628	nonsyn	a	1.11E-05	0.009097527	T	A
617	617	2869	0.000501623	nonsyn	c	2.41E-05	0.048115391	T	I
618	618	2870	0.001634343	syn	a	1.11E-05	0.006794597	T	T
619	619	2871	0.001194557	res	g	5.48E-05	0.045860756	V	I
620	620	2872	0.000634944	res	t	1.11E-05	0.017421691	V	A
621	621	2873	0.040906036	res	a	1.11E-05	0.000271468	V	V
622	622	2874	0.08497626	syn	c	2.41E-05	0.00028403	L	L
623	623	2875	0.000386045	nonsyn	t	1.11E-05	0.028654177	L	P
624	624	2876	0.524880593	exclude	g	5.48E-05	0.000104373	L	L
625	625	2877	0.000776601	nonsyn	g	5.48E-05	0.070542368	D	N
626	626	2878	0.001174556	nonsyn	a	1.11E-05	0.009454381	D	G
627	627	2879	0.009882611	syn	t	1.11E-05	0.00111932	D	D
628	628	2880	0.009018409	nonsyn	g	5.48E-05	0.006074608	V	M
629	629	2881	0.001064603	nonsyn	t	1.11E-05	0.010390543	V	A
630	630	2882	0.04595768	syn	g	5.48E-05	0.001192038	V	V
631	631	2883	0.000211034	nonsyn	g	5.48E-05	0.259595042	G	S
632	632	2884	0.000133166	nonsyn	g	5.48E-05	0.411392432	G	D
633	633	2885	0.000837094	exclude	t	1.11E-05	0.013214531	G	G
634	634	2886	0.000298972	nonsyn	g	5.48E-05	0.183239113	D	N
635	635	2887	0.006994155	nonsyn	a	1.11E-05	0.001587712	D	G
636	636	2888	0.501178044	exclude	t	1.11E-05	2.21E-05	D	D
637	637	2889	0.000758737	nonsyn	g	5.48E-05	0.072203236	A	T
638	638	2890	0.000391856	nonsyn	c	2.41E-05	0.061593506	A	V
639	639	2891	0.009726445	syn	a	1.11E-05	0.001141702	A	A
640	640	2892	0.000955999	nonsyn	t	1.11E-05	0.011570933	Y	H
641	641	2893	0.000305876	nonsyn	a	1.11E-05	0.036304522	Y	C
642	642	2894	0.018038763	syn	t	1.11E-05	0.000613224	Y	Y
643	643	2895	0.000637101	res	t	1.11E-05	0.017362711	F	L
644	644	2896	0.001527823	res	t	1.11E-05	0.007240236	F	S
645	645	2897	0.087113115	res	t	1.11E-05	0.000126982	F	F
646	646	2898	0.001172724	nonsyn	t	1.11E-05	0.009432567	S	P
647	647	2899	0.000176497	nonsyn	c	2.41E-05	0.136748953	S	L
648	648	2900	0.009211905	syn	a	1.11E-05	0.001205473	S	S
649	649	2901	0.019784511	nonsyn	g	5.48E-05	0.002769	V	I
650	650	2902	0.000941612	nonsyn	t	1.11E-05	0.01174773	V	A
651	651	2903	0.131357443	syn	t	1.11E-05	8.42E-05	V	V
652	652	2904	0.10072923	nonsyn	c	2.41E-05	0.000239611	P	S
653	653	2905	0.000113951	nonsyn	c	2.41E-05	0.211808497	P	L
654	654	2906	0.573398092	exclude	c	2.41E-05	4.21E-05	P	P
655	655	2907	0.044032482	syn	t	1.11E-05	0.000251219	L	L
656	656	2908	0.000438031	nonsyn	t	1.11E-05	0.025253444	L	S
657	657	2909	0.028859458	syn	a	1.11E-05	0.000384785	L	L
658	658	2910	0.000782845	nonsyn	g	5.48E-05	0.069979785	D	N
659	659	2911	0.001080351	nonsyn	a	1.11E-05	0.010278784	D	G
660	660	2912	0.030219721	syn	t	1.11E-05	0.000366046	D	D
661	661	2913	0.846431404	exclude	a	1.11E-05	1.31E-05	K	E
662	662	2914	0.023872582	nonsyn	a	1.11E-05	0.000465165	K	R
663	663	2915	0.035444628	syn	a	1.11E-05	0.000313297	K	K
664	664	2916	0.385336502	exclude	g	5.48E-05	0.00014217	D	N
665	665	2917	0.306362125	exclude	a	1.11E-05	3.62E-05	D	G
666	666	2918	0.190884421	syn	c	2.41E-05	0.000126442	D	D
667	667	2919	0.000186342	nonsyn	t	1.11E-05	0.059362751	F	L
668	668	2920	0.000176915	nonsyn	t	1.11E-05	0.062526132	F	S
669	669	2921	0.896532714	exclude	c	2.41E-05	2.69E-05	F	F
670	670	2922	0.000360102	nonsyn	a	1.11E-05	0.030837647	R	G
671	671	2923	0.039418438	nonsyn	g	5.48E-05	0.001389789	R	K
672	672	2924	0.87067017	exclude	g	5.48E-05	6.29E-05	R	R
673	673	2925	0.000469677	nonsyn	a	1.11E-05	0.023643287	K	E
674	674	2926	0.009672295	nonsyn	a	1.11E-05	0.001148094	K	R
675	675	2927	0.453513397	exclude	g	5.48E-05	0.000120798	K	K
676	676	2928	0.000471398	nonsyn	t	1.11E-05	0.023465941	Y	H
677	677	2929	0.000489538	nonsyn	a	1.11E-05	0.022684026	Y	C
678	678	2930	0.045254305	syn	t	1.11E-05	0.000244436	Y	Y
679	679	2931	0.00069175	nonsyn	a	1.11E-05	0.01605305	T	A
680	680	2932	0.00036797	nonsyn	c	2.41E-05	0.065591674	T	I
681	681	2933	0.058623733	syn	t	1.11E-05	0.000188691	T	T
682	682	2934	0.000475496	nonsyn	g	5.48E-05	0.115213053	A	T
683	683	2935	0.000262502	nonsyn	c	2.41E-05	0.091945115	A	V
684	684	2936	0.195382194	syn	a	1.11E-05	5.68E-05	A	A
685	685	2937	0.000100399	nonsyn	t	1.11E-05	0.110178718	F	L
686	686	2938	0.015080677	nonsyn	t	1.11E-05	0.000733508	F	S
687	687	2939	0.93946742	exclude	t	1.11E-05	1.18E-05	F	F
688	688	2940	0.001168647	nonsyn	a	1.11E-05	0.009502185	T	A
689	689	2941	0.00036106	nonsyn	c	2.41E-05	0.066846973	T	I
690	690	2942	0.111341958	syn	c	2.41E-05	0.000216772	T	T
691	691	2943	0.009586469	nonsyn	a	1.11E-05	0.001158372	I	V
692	692	2944	0.000795224	nonsyn	t	1.11E-05	0.013910292	I	T
693	693	2945	0.000790602	nonsyn	a	1.11E-05	0.014045888	I	M
694	694	2946	0.000416014	nonsyn	c	2.41E-05	0.058016866	P	S
695	695	2947	0.000306803	nonsyn	c	2.41E-05	0.078668666	P	L
696	696	2948	0.061673434	syn	t	1.11E-05	0.000179361	P	P
697	697	2949	0.000471412	nonsyn	a	1.11E-05	0.023556268	S	G
698	698	2950	0.009209128	nonsyn	g	5.48E-05	0.005948804	S	N
699	699	2951	0.052173276	syn	t	1.11E-05	0.00021202	S	S
700	700	2952	0.034616428	nonsyn	a	1.11E-05	0.000320793	I	V
701	701	2953	0.467332167	exclude	t	1.11E-05	2.37E-05	I	T
702	702	2954	0.010029268	nonsyn	a	1.11E-05	0.001107229	I	M
703	703	2955	0.001023132	nonsyn	a	1.11E-05	0.010853636	N	D
704	704	2956	0.000782984	nonsyn	a	1.11E-05	0.01418253	N	S
705	705	2957	0.069319559	syn	c	2.41E-05	0.000348182	N	N
706	706	2958	0.000418631	nonsyn	a	1.11E-05	0.026526196	N	D
707	707	2959	0.00088533	nonsyn	a	1.11E-05	0.012543003	N	S
708	708	2960	0.001347058	syn	t	1.11E-05	0.008211819	N	N
709	709	2961	0.005342772	nonsyn	g	5.48E-05	0.010253723	E	K
710	710	2962	0.001628806	nonsyn	a	1.11E-05	0.006817694	E	G
711	711	2963	0.144810828	exclude	g	5.48E-05	0.000378309	E	E
712	712	2964	0.019591758	nonsyn	a	1.11E-05	0.000566805	T	A
713	713	2965	0.009760123	nonsyn	c	2.41E-05	0.002472899	T	I
714	714	2966	0.012163481	syn	a	1.11E-05	0.000912954	T	T
715	715	2967	0.000456987	nonsyn	c	2.41E-05	0.05281502	P	S
716	716	2968	0.000485442	nonsyn	c	2.41E-05	0.049719212	P	L
717	717	2969	0.035750873	syn	a	1.11E-05	0.000310613	P	P
718	718	2970	0.004830619	nonsyn	g	5.48E-05	0.011340845	G	R
719	719	2971	2.38E-05	nonsyn	g	5.48E-05	1	G	E
720	720	2972	0.929786399	exclude	g	5.48E-05	5.89E-05	G	G
721	721	2973	0.057238208	nonsyn	a	1.11E-05	0.000194009	I	V
722	722	2974	0.035109602	nonsyn	t	1.11E-05	0.000315065	I	T
723	723	2975	0.623667814	exclude	t	1.11E-05	1.77E-05	I	I
724	724	2976	0.000569533	nonsyn	a	1.11E-05	0.019497888	R	G
725	725	2977	0.000137848	nonsyn	g	5.48E-05	0.397416895	R	K
726	726	2978	0.54215118	exclude	a	1.11E-05	2.05E-05	R	R
727	727	2979	0.000649985	nonsyn	t	1.11E-05	0.017018551	Y	H
728	728	2980	0.000554826	nonsyn	a	1.11E-05	0.020014741	Y	C
729	729	2981	0.078530188	syn	t	1.11E-05	0.00014086	Y	Y
730	730	2982	0.000319277	stop	c	2.41E-05	0.075595088	Q	*
731	731	2983	0.001014693	nonsyn	a	1.11E-05	0.010943904	Q	R
732	732	2984	0.096209067	exclude	g	5.48E-05	0.000569419	Q	Q
733	733	2985	0.000896195	nonsyn	t	1.11E-05	0.012343067	Y	H
734	734	2986	0.000545633	nonsyn	a	1.11E-05	0.020351977	Y	C
735	735	2987	0.130071564	exclude	c	2.41E-05	0.000185558	Y	Y
736	736	2988	0.000824076	nonsyn	a	1.11E-05	0.013475333	N	D
737	737	2989	0.000850518	nonsyn	a	1.11E-05	0.013056389	N	S
738	738	2990	0.018361231	syn	t	1.11E-05	0.000602454	N	N
739	739	2991	0.000289325	nonsyn	g	5.48E-05	0.189348528	V	M
740	740	2992	0.001224814	nonsyn	t	1.11E-05	0.009031412	V	A
741	741	2993	0.102615457	syn	g	5.48E-05	0.00053387	V	V
742	742	2994	0.000431178	nonsyn	c	2.41E-05	0.05597648	L	F
743	743	2995	0.002181367	nonsyn	t	1.11E-05	0.005071041	L	P
744	744	2996	0.047689864	syn	t	1.11E-05	0.000231953	L	L
745	745	2997	0.000269425	nonsyn	c	2.41E-05	0.089582652	P	S
746	746	2998	0.000234848	nonsyn	c	2.41E-05	0.102772164	P	L
747	747	2999	0.004400472	syn	a	1.11E-05	0.002523524	P	P
748	748	3000	0.000373336	res	c	2.41E-05	0.064648998	Q	*
749	749	3001	0.001266642	res	a	1.11E-05	0.008767041	Q	R
750	750	3002	0.305671673	res	g	5.48E-05	0.000179223	Q	Q
751	751	3003	0.000361904	nonsyn	g	5.48E-05	0.151375327	G	R
752	752	3004	0.000417087	nonsyn	g	5.48E-05	0.131347281	G	E
753	753	3005	0.044430854	syn	a	1.11E-05	0.000249932	G	G
754	754	3006	0.000976209	nonsyn	t	1.11E-05	0.011331379	W	R
755	755	3007	0.000563488	stop	g	5.48E-05	0.097221784	W	*
756	756	3008	0.000839192	stop	g	5.48E-05	0.065280995	W	*
757	757	3009	0.010888078	nonsyn	a	1.11E-05	0.001019895	K	E
758	758	3010	0.001184361	nonsyn	a	1.11E-05	0.009376108	K	R
759	759	3011	0.062301023	syn	a	1.11E-05	0.000178243	K	K
760	760	3012	0.000301391	nonsyn	g	5.48E-05	0.181768457	G	R
761	761	3013	0.000290249	nonsyn	g	5.48E-05	0.188745802	G	E
762	762	3014	0.139306825	syn	a	1.11E-05	7.97E-05	G	G
763	763	3015	0.001003224	nonsyn	t	1.11E-05	0.011026249	S	P
764	764	3016	0.000304913	nonsyn	c	2.41E-05	0.079156285	S	L
765	765	3017	0.026464235	syn	a	1.11E-05	0.000419612	S	S
766	766	3018	0.000156613	nonsyn	c	2.41E-05	0.154110891	P	S
767	767	3019	0.000206036	nonsyn	c	2.41E-05	0.117143381	P	L
768	768	3020	0.323784368	exclude	a	1.11E-05	3.43E-05	P	P
769	769	3021	0.005170414	nonsyn	g	5.48E-05	0.010595535	A	T
770	770	3022	0.000421641	nonsyn	c	2.41E-05	0.057242588	A	V
771	771	3023	0.037326114	syn	a	1.11E-05	0.000297505	A	A
772	772	3024	0.027109296	nonsyn	a	1.11E-05	0.000409627	I	V
773	773	3025	0.000393032	nonsyn	t	1.11E-05	0.028144784	I	T
774	774	3026	0.000352183	nonsyn	a	1.11E-05	0.031531092	I	M
775	775	3027	0.000944655	nonsyn	t	1.11E-05	0.011709885	F	L
776	776	3028	0.000794817	nonsyn	t	1.11E-05	0.013917412	F	S
777	777	3029	0.149753335	syn	c	2.41E-05	0.00016117	F	F
778	778	3030	9.50E-05	stop	c	2.41E-05	0.254149913	Q	*
779	779	3031	0.008397884	nonsyn	a	1.11E-05	0.001322321	Q	R
780	780	3032	0.673474981	exclude	a	1.11E-05	1.65E-05	Q	Q
781	781	3033	0.015108339	nonsyn	a	1.11E-05	0.000735005	S	G
782	782	3034	0.01969295	nonsyn	g	5.48E-05	0.002781874	S	N
783	783	3035	0.061624696	syn	t	1.11E-05	0.000179503	S	S
784	784	3036	0.000970191	nonsyn	a	1.11E-05	0.011445892	S	G
785	785	3037	0.000444768	nonsyn	g	5.48E-05	0.123172633	S	N
786	786	3038	0.029358636	syn	c	2.41E-05	0.000822102	S	S
787	787	3039	0.00129917	nonsyn	a	1.11E-05	0.008547533	M	V
788	788	3040	0.001220878	nonsyn	t	1.11E-05	0.009060531	M	T
789	789	3041	0.000398738	nonsyn	g	5.48E-05	0.137391789	M	I
790	790	3042	0.002285535	nonsyn	a	1.11E-05	0.004858688	T	A
791	791	3043	0.067032414	nonsyn	c	2.41E-05	0.000360062	T	I
792	792	3044	0.002403076	syn	a	1.11E-05	0.004621036	T	T
793	793	3045	0.009117809	nonsyn	a	1.11E-05	0.001217913	K	E
794	794	3046	0.03441893	nonsyn	a	1.11E-05	0.000322634	K	R
795	795	3047	0.037447994	syn	a	1.11E-05	0.000296537	K	K
796	796	3048	0.000592067	nonsyn	a	1.11E-05	0.018755823	I	V
797	797	3049	0.000732511	nonsyn	t	1.11E-05	0.015101197	I	T
798	798	3050	0.058649035	syn	c	2.41E-05	0.000411529	I	I
799	799	3051	0.044021335	syn	t	1.11E-05	0.000251283	L	L
800	800	3052	0.000212427	nonsyn	t	1.11E-05	0.052073483	L	S
801	801	3053	0.033538953	syn	a	1.11E-05	0.000331099	L	L
802	802	3054	0.002183763	nonsyn	g	5.48E-05	0.025086652	E	K
803	803	3055	0.010631059	nonsyn	a	1.11E-05	0.001044553	E	G
804	804	3056	0.302628895	syn	g	5.48E-05	0.000181025	E	E
805	805	3057	9.54E-05	nonsyn	c	2.41E-05	0.252921916	P	S
806	806	3058	0.016568718	nonsyn	c	2.41E-05	0.001456709	P	L
807	807	3059	0.784230762	exclude	t	1.11E-05	1.41E-05	P	P
808	808	3060	0.0267251	nonsyn	t	1.11E-05	0.000413911	F	L
809	809	3061	0.005062614	nonsyn	t	1.11E-05	0.002184998	F	S
810	810	3062	0.086722158	syn	t	1.11E-05	0.000127554	F	F
811	811	3063	0.027238568	nonsyn	a	1.11E-05	0.000407683	R	G
812	812	3064	0.000973604	nonsyn	g	5.48E-05	0.056268573	R	K
813	813	3065	0.104310071	exclude	a	1.11E-05	0.000106459	R	R
814	814	3066	0.071436479	exclude	a	1.11E-05	0.000155449	K	E
815	815	3067	0.046012335	exclude	a	1.11E-05	0.000241342	K	R
816	816	3068	0.136581952	syn	a	1.11E-05	8.13E-05	K	K
817	817	3069	0.041368903	exclude	c	2.41E-05	0.000583429	Q	*
818	818	3070	0.064936037	nonsyn	a	1.11E-05	0.00017101	Q	R
819	819	3071	0.046434411	syn	a	1.11E-05	0.000239148	Q	Q
820	820	3072	0.00052846	nonsyn	a	1.11E-05	0.021013302	N	D
821	821	3073	0.000799899	nonsyn	a	1.11E-05	0.013882622	N	S
822	822	3074	0.072061473	syn	t	1.11E-05	0.000153505	N	N
823	823	3075	0.000690091	nonsyn	c	2.41E-05	0.034974805	P	S
824	824	3076	0.000435248	nonsyn	c	2.41E-05	0.05545302	P	L
825	825	3077	0.001157607	syn	a	1.11E-05	0.00959281	P	P
826	826	3078	0.000108455	nonsyn	g	5.48E-05	0.505123414	D	N
827	827	3079	0.001847999	nonsyn	a	1.11E-05	0.006009039	D	G
828	828	3080	0.151447701	exclude	c	2.41E-05	0.000159367	D	D
829	829	3081	0.040740114	nonsyn	a	1.11E-05	0.000272574	I	V
830	830	3082	0.000237968	nonsyn	t	1.11E-05	0.046484321	I	T
831	831	3083	0.144213838	nonsyn	a	1.11E-05	7.70E-05	I	M
832	832	3084	0.392302026	exclude	g	5.48E-05	0.000139646	V	I
833	833	3085	0.025969611	nonsyn	t	1.11E-05	0.000425952	V	A
834	834	3086	0.05812519	exclude	t	1.11E-05	0.00019031	V	V
835	835	3087	0.000472477	nonsyn	a	1.11E-05	0.023503136	I	V
836	836	3088	0.001114932	nonsyn	t	1.11E-05	0.009921504	I	T
837	837	3089	0.114075172	syn	c	2.41E-05	0.000211578	I	I
838	838	3090	0.000856332	res	t	1.11E-05	0.012917653	Y	H
839	839	3091	0.000394088	res	a	1.11E-05	0.028178223	Y	C
840	840	3092	0.069051317	res	t	1.11E-05	0.000160197	Y	Y
841	841	3093	0.000241783	stop	c	2.41E-05	0.099824252	Q	*
842	842	3094	0.000846894	nonsyn	a	1.11E-05	0.013112273	Q	R
843	843	3095	0.022681708	syn	a	1.11E-05	0.000489588	Q	Q
844	844	3096	0.00046605	nonsyn	t	1.11E-05	0.023735201	Y	H
845	845	3097	0.000699766	nonsyn	a	1.11E-05	0.015869154	Y	C
846	846	3098	0.105218883	exclude	c	2.41E-05	0.000229387	Y	Y
847	847	3099	0.011318827	res	a	1.11E-05	0.000981082	M	V
848	848	3100	0.000902187	res	t	1.11E-05	0.012261093	M	T
849	849	3101	0.00213905	res	g	5.48E-05	0.025611042	M	I
850	850	3102	0.000640248	nonsyn	g	5.48E-05	0.085565776	D	N
851	851	3103	0.000880221	nonsyn	a	1.11E-05	0.012615803	D	G
852	852	3104	0.009743305	syn	t	1.11E-05	0.001135323	D	D
853	853	3105	0.000694133	nonsyn	g	5.48E-05	0.078923298	D	N
854	854	3106	0.000290785	nonsyn	a	1.11E-05	0.038188724	D	G
855	855	3107	0.717465669	exclude	t	1.11E-05	1.54E-05	D	D
856	856	3108	0.036432253	syn	t	1.11E-05	0.000303627	L	L
857	857	3109	0.000651021	nonsyn	t	1.11E-05	0.016991462	L	S
858	858	3110	0.17367584	syn	g	5.48E-05	0.000315434	L	L
859	859	3111	0.010509907	res	t	1.11E-05	0.001052512	Y	H
860	860	3112	0.000702426	res	a	1.11E-05	0.01580907	Y	C
861	861	3113	0.018287778	res	t	1.11E-05	0.000604874	Y	Y
862	862	3114	0.009966788	nonsyn	g	5.48E-05	0.005496585	V	I
863	863	3115	0.000830338	nonsyn	t	1.11E-05	0.013322044	V	A
864	864	3116	0.060790397	syn	a	1.11E-05	0.000182672	V	V
865	865	3117	0.000786739	res	g	5.48E-05	0.069633375	G	R
866	866	3118	0.000915172	res	g	5.48E-05	0.059861202	G	E
867	867	3119	0.080253103	res	a	1.11E-05	0.000138371	G	G
868	868	3120	0.001079221	nonsyn	t	1.11E-05	0.010249797	S	P
869	869	3121	0.000253276	nonsyn	c	2.41E-05	0.095294476	S	F
870	870	3122	0.009772222	syn	t	1.11E-05	0.001131964	S	S
871	871	3123	0.000367877	nonsyn	g	5.48E-05	0.148917468	D	N
872	872	3124	0.000464816	nonsyn	a	1.11E-05	0.02389055	D	G
873	873	3125	0.649506168	exclude	c	2.41E-05	3.72E-05	D	D
874	874	3126	0.027169176	syn	t	1.11E-05	0.000407145	L	L
875	875	3127	0.001186257	nonsyn	t	1.11E-05	0.009324961	L	S
876	876	3128	0.038394819	syn	a	1.11E-05	0.000289224	L	L
877	877	3129	0.00153708	nonsyn	g	5.48E-05	0.035641153	E	K
878	878	3130	0.001566074	nonsyn	a	1.11E-05	0.007090791	E	G
879	879	3131	0.097815	syn	a	1.11E-05	0.000113528	E	E
880	880	3132	0.001277031	nonsyn	a	1.11E-05	0.00869572	I	V
881	881	3133	0.000541933	nonsyn	t	1.11E-05	0.020411752	I	T
882	882	3134	0.001503964	nonsyn	a	1.11E-05	0.007383623	I	M
883	883	3135	0.019508641	nonsyn	g	5.48E-05	0.002808156	G	R
884	884	3136	0.063097571	nonsyn	g	5.48E-05	0.000868232	G	E
885	885	3137	0.155407069	syn	g	5.48E-05	0.000352515	G	G
886	886	3138	0.004084904	stop	c	2.41E-05	0.005908535	Q	*
887	887	3139	0.00224292	nonsyn	a	1.11E-05	0.004951002	Q	R
888	888	3140	0.151344492	exclude	g	5.48E-05	0.000361977	Q	Q
889	889	3141	0.000420892	nonsyn	c	2.41E-05	0.057344434	H	Y
890	890	3142	0.000762411	nonsyn	a	1.11E-05	0.014565248	H	R
891	891	3143	0.051782188	syn	t	1.11E-05	0.000213622	H	H
892	892	3144	0.001005217	nonsyn	a	1.11E-05	0.011047073	R	G
893	893	3145	0.000901443	nonsyn	g	5.48E-05	0.060772862	R	K
894	894	3146	0.018587722	syn	a	1.11E-05	0.000597421	R	R
895	895	3147	0.408646277	exclude	a	1.11E-05	2.72E-05	T	A
896	896	3148	0.173813502	nonsyn	c	2.41E-05	0.00013886	T	I
897	897	3149	0.052400927	syn	a	1.11E-05	0.000211918	T	T
898	898	3150	0.000594305	nonsyn	a	1.11E-05	0.018685191	K	E
899	899	3151	0.017817867	nonsyn	a	1.11E-05	0.000623234	K	R
900	900	3152	0.026817166	syn	a	1.11E-05	0.000414089	K	K
901	901	3153	0.215975693	nonsyn	a	1.11E-05	5.14E-05	I	V
902	902	3154	0.000231944	nonsyn	t	1.11E-05	0.047691734	I	T
903	903	3155	0.001981249	nonsyn	a	1.11E-05	0.005604899	I	M
904	904	3156	0.018370387	nonsyn	g	5.48E-05	0.002982153	E	K
905	905	3157	0.000746847	nonsyn	a	1.11E-05	0.014868774	E	G
906	906	3158	0.570900427	exclude	g	5.48E-05	9.60E-05	E	E
907	907	3159	0.0012315	nonsyn	g	5.48E-05	0.044485034	E	K
908	908	3160	0.011212611	nonsyn	a	1.11E-05	0.000990376	E	G
909	909	3161	0.614318253	exclude	a	1.11E-05	1.81E-05	E	E
910	910	3162	0.910957217	exclude	c	2.41E-05	2.65E-05	L	L
911	911	3163	1.32E-05	nonsyn	t	1.11E-05	0.837665867	L	P
912	912	3164	0.667012669	exclude	g	5.48E-05	8.21E-05	L	L
913	913	3165	0.001281072	nonsyn	a	1.11E-05	0.008668288	R	G
914	914	3166	0.000812148	nonsyn	g	5.48E-05	0.067454812	R	K
915	915	3167	0.22325199	syn	a	1.11E-05	4.97E-05	R	R
916	916	3168	0.333333333	exclude	c	2.41E-05	7.24E-05	Q	*
917	917	3169	0.000646831	exclude	a	1.11E-05	0.017167866	Q	R
918	918	3170	0.000862069	exclude	a	1.11E-05	0.012881452	Q	Q
919	919	3171	0.000299117	nonsyn	c	2.41E-05	0.080690145	H	Y
920	920	3172	0.005147897	nonsyn	a	1.11E-05	0.002157133	H	R
921	921	3173	0.197886842	syn	t	1.11E-05	5.59E-05	H	H
922	922	3174	0.087699411	syn	c	2.41E-05	0.000275211	L	L
923	923	3175	7.75E-05	nonsyn	t	1.11E-05	0.142812161	L	P
924	924	3176	0.940420306	exclude	g	5.48E-05	5.83E-05	L	L
925	925	3177	0.04501358	res	t	1.11E-05	0.000245744	L	L
926	926	3178	0.000769026	res	t	1.11E-05	0.014384168	L	S
927	927	3179	0.085372567	exclude	g	5.48E-05	0.000641697	L	L
928	928	3180	0.052836342	nonsyn	a	1.11E-05	0.000210172	R	G
929	929	3181	0.678381201	exclude	g	5.48E-05	8.08E-05	R	K
930	930	3182	0.439444902	exclude	g	5.48E-05	0.000124665	R	R
931	931	3183	0.00090185	nonsyn	t	1.11E-05	0.012265679	W	R
932	932	3184	0.000466163	stop	g	5.48E-05	0.117519713	W	*
933	933	3185	0.000352325	stop	g	5.48E-05	0.155491012	W	*
934	934	3186	0.00040186	nonsyn	g	5.48E-05	0.136324356	G	R
935	935	3187	0.000564996	nonsyn	g	5.48E-05	0.096962293	G	E
936	936	3188	0.181574358	syn	a	1.11E-05	6.12E-05	G	G
937	937	3189	0.104273263	nonsyn	t	1.11E-05	0.000106085	F	L
938	938	3190	0.004591838	nonsyn	t	1.11E-05	0.002409013	F	S
939	939	3191	0.061417818	syn	t	1.11E-05	0.000180107	F	F
940	940	3192	0.000389601	res	a	1.11E-05	0.02850274	T	A
941	941	3193	0.000161967	res	c	2.41E-05	0.149016743	T	I
942	942	3194	0.597944617	exclude	c	2.41E-05	4.04E-05	T	T
943	943	3195	0.001104034	nonsyn	a	1.11E-05	0.010058298	T	A
944	944	3196	0.000290937	nonsyn	c	2.41E-05	0.08295886	T	I
945	945	3197	0.003486459	syn	a	1.11E-05	0.003185094	T	T
946	946	3198	0.000257653	nonsyn	c	2.41E-05	0.093675509	P	S
947	947	3199	0.000311001	nonsyn	c	2.41E-05	0.077606939	P	L
948	948	3200	0.001208529	syn	a	1.11E-05	0.009188605	P	P
949	949	3201	0.000165813	nonsyn	g	5.48E-05	0.330392286	D	N
950	950	3202	0.003442301	nonsyn	a	1.11E-05	0.003225952	D	G
951	951	3203	0.145549343	syn	c	2.41E-05	0.000165826	D	D
952	952	3204	0.000499303	res	a	1.11E-05	0.022240412	K	E
953	953	3205	0.006557604	res	a	1.11E-05	0.001693408	K	R
954	954	3206	0.079130217	exclude	a	1.11E-05	0.000140335	K	K
955	955	3207	0.000330166	nonsyn	a	1.11E-05	0.033633642	K	E
956	956	3208	0.233076123	nonsyn	a	1.11E-05	4.76E-05	K	R
957	957	3209	0.76750757	exclude	a	1.11E-05	1.45E-05	K	K
958	958	3210	0.000572634	nonsyn	c	2.41E-05	0.042148773	H	Y
959	959	3211	0.000787077	nonsyn	a	1.11E-05	0.014108782	H	R
960	960	3212	0.018288166	syn	t	1.11E-05	0.000604861	H	H
961	961	3213	0.000275428	stop	c	2.41E-05	0.087630239	Q	*
962	962	3214	0.000762075	nonsyn	a	1.11E-05	0.014571669	Q	R
963	963	3215	0.084847665	syn	g	5.48E-05	0.000645667	Q	Q
964	964	3216	0.000882288	nonsyn	a	1.11E-05	0.012586258	K	E
965	965	3217	0.000409524	nonsyn	a	1.11E-05	0.027116098	K	R
966	966	3218	0.094343358	syn	a	1.11E-05	0.000117705	K	K
967	967	3219	0.009409655	nonsyn	g	5.48E-05	0.005822031	E	K
968	968	3220	0.001917032	nonsyn	a	1.11E-05	0.005792652	E	G
969	969	3221	0.035506902	syn	a	1.11E-05	0.000312748	E	E
970	970	3222	0.00031858	res	c	2.41E-05	0.075760528	P	S
971	971	3223	0.000228409	res	c	2.41E-05	0.105669014	P	L
972	972	3224	0.18525863	exclude	t	1.11E-05	5.97E-05	P	P
973	973	3225	6.26E-05	nonsyn	c	2.41E-05	0.385448925	P	S
974	974	3226	0.0005317	nonsyn	c	2.41E-05	0.04539362	P	L
975	975	3227	0.009934105	syn	a	1.11E-05	0.001117836	P	P
976	976	3228	0.001847243	nonsyn	t	1.11E-05	0.005988277	F	L
977	977	3229	0.001780846	nonsyn	t	1.11E-05	0.006211541	F	S
978	978	3230	0.751818199	exclude	c	2.41E-05	3.21E-05	F	F
979	979	3231	0.003480358	nonsyn	c	2.41E-05	0.006934862	L	F
980	980	3232	0.000100512	nonsyn	t	1.11E-05	0.110054894	L	P
981	981	3233	7.07E-05	syn	t	1.11E-05	0.156389271	L	L
982	982	3234	0	nonsyn	t	1.11E-05	1	W	R
983	983	3235	0.000297619	stop	g	5.48E-05	0.184071888	W	*
984	984	3236	6.80E-05	stop	g	5.48E-05	0.80531451	W	*
